# Supplementary material for: PRKAB2 as a tumor suppressor in renal cell carcinoma: inhibiting mitophagy via the LRPPRC-PRKN/parkin interaction and cardiolipin biosynthesis
Source: Autophagy. 2026 Feb 18;22(5):982–1002. doi: 10.1080/15548627.2026.2623985 (PMC13232994; doi:10.1080/15548627.2026.2623985)
Supplement: Supplementary table 4.xlsx [file KAUP_A_2623985_SM5990.xlsx]

## Sheet: Sheet1
Table S4. Primer sequence used in this study.
Gene	Forward Primer	Revers Primer
ACTB	TGGCACCCAGCACAATGAA	CTAAGTCATAGTCCGCCTAGAAGCA
PRKAB2	ATTTGGAGGACTCCGTAAAGCC	CCAAGCTGACTGGTAACCACA
PRKN	GTGTTTGTCAGGTTCAACTCCA	GAAAATCACACGCAACTGGTC
CRLS1	TTGTCAATGACGAGAATTGGCT	GCCCAGTTTCGAGCAATAAATCC
ChIP Primer I	CCCACTGAGCCTGATGCG	CTTCGCGACGCTTTTACGAC
ChIP Primer O	TTGCAGGTATTACATAAACCCATTT	ACCTTCAAATGCGAGCACAAG
