# Supplementary material for: PRKAB2 as a tumor suppressor in renal cell carcinoma: inhibiting mitophagy via the LRPPRC-PRKN/parkin interaction and cardiolipin biosynthesis
Source: Autophagy. 2026 Feb 18;22(5):982–1002. doi: 10.1080/15548627.2026.2623985 (PMC13232994; doi:10.1080/15548627.2026.2623985)
Supplement: Supplementary table 2.xlsx [file KAUP_A_2623985_SM5989.xlsx]

## Sheet: Sheet1
Table S2. PRKAB2-interacting proteins identified by IP mass spectrometry.
Protein	Description	Gene	IgG	IP
P07814	glutamyl-prolyl-tRNA synthetase 1	EPRS1	0	1.30279e+07
P42704	leucine rich pentatricopeptide repeat containing	LRPPRC	0	3.30608e+07
Q86VP6	cullin associated and neddylation dissociated 1	CAND1	0	5.72765e+07
Q00839	heterogeneous nuclear ribonucleoprotein U	HNRNPU	1.62136e+06	3.67742e+07
P14625	heat shock protein 90 beta family member 1	HSP90B1	1.87531e+06	3.08435e+07
P19338	nucleolin	NCL	2.41553e+06	2.97462e+07
P13639	eukaryotic translation elongation factor 2	EEF2	894046	3.11895e+07
P08238	heat shock protein 90 alpha family class B member 1	HSP90AB1	2.23767e+06	3.91228e+07
P07900	heat shock protein 90 alpha family class A member 1	HSP90AA1	2.85561e+06	2.29173e+07
P08195	solute carrier family 3 member 2	SLC3A2	0	4.15584e+06
P02786	transferrin receptor	TFRC	0	4.14486e+06
P05556	integrin subunit beta 1	ITGB1	298119	2.34431e+07
P11021	heat shock protein family A (Hsp70) member 5	HSPA5	6.90303e+06	3.16453e+07
P21980	transglutaminase 2	TGM2	1.18537e+06	3.06858e+07
P02545	lamin A/C	LMNA	929057	3.44903e+07
P11142	heat shock protein family A (Hsp70) member 8	HSPA8	5.63817e+06	6.73171e+07
P49748	acyl-CoA dehydrogenase very long chain	ACADVL	0	1.36027e+07
P29401	transketolase	TKT	1.16725e+06	2.38605e+07
P02768	albumin	ALB	1.03928e+07	5.69887e+07
P61978	heterogeneous nuclear ribonucleoprotein K	HNRNPK	1.31572e+06	2.97491e+07
O94925	glutaminase	GLS	0	1.35792e+07
P13645	keratin 10	KRT10	7.0023e+07	4.18323e+08
P10809	heat shock protein family D (Hsp60) member 1	HSPD1	9.63338e+06	7.6452e+07
P14618	pyruvate kinase M1/2	PKM	4.84896e+06	6.60346e+07
P50990	chaperonin containing TCP1 subunit 8	CCT8	2.05207e+06	1.34683e+07
Q99832	chaperonin containing TCP1 subunit 7	CCT7	401294	15549979
P40227	chaperonin containing TCP1 subunit 6A	CCT6A	0	1.60419e+07
P30101	protein disulfide isomerase family A member 3	PDIA3	1.29109e+06	3.34547e+07
P78371	chaperonin containing TCP1 subunit 2	CCT2	0	1.40943e+07
P34897	serine hydroxymethyltransferase 2	SHMT2	0	2.57481e+07
P05787	keratin 8	KRT8	7.16588e+06	7.98957e+07
P25705	ATP synthase F1 subunit alpha	ATP5F1A	7.16018e+06	4.46054e+07
Q16658	fascin actin-bundling protein 1	FSCN1	403151	2.30928e+07
P07437	tubulin beta class I	TUBB	4.01839e+06	1.89498e+07
O75390	citrate synthase	CS	282913	1.52229e+07
Q05639	eukaryotic translation elongation factor 1 alpha 2	EEF1A2	0	8.55627e+07
P26641	eukaryotic translation elongation factor 1 gamma	EEF1G	903861	4.58758e+07
P49411	Tu translation elongation factor	TUFM	622661	1.89027e+07
P05783	keratin 18	KRT18	3.71513e+06	3.87069e+07
P36578	ribosomal protein L4	RPL4	1.85771e+06	2.88682e+07
Q15084	protein disulfide isomerase family A member 6	PDIA6	741913	1.78675e+07
P00505	glutamic-oxaloacetic transaminase 2	GOT2	248710	1.46543e+07
P06733	enolase 1	ENO1	1.15681e+07	1.0422e+08
P39023	ribosomal protein L3	RPL3	0	1.3524e+07
Q9UQ80	proliferation-associated 2G4	PA2G4	281578	2.79666e+07
P08865	ribosomal protein SA	RPSA	983053	2.77985e+07
P23526	adenosylhomocysteinase	AHCY	1.95639e+06	2.00615e+07
P00558	phosphoglycerate kinase 1	PGK1	838631	1.28179e+07
P60709	actin beta	ACTB	1.31873e+07	8.23348e+07
P04075	aldolase	ALDOA	5.12568e+06	6.27579e+07
P07355	annexin A2	ANXA2	1.7841e+07	1.08103e+08
Q02878	ribosomal protein L6	RPL6	388132	3.53239e+07
P07195	lactate dehydrogenase B	LDHB	5.51726e+06	6.94453e+07
P00338	lactate dehydrogenase A	LDHA	8.53793e+06	5.43058e+07
P22626	heterogeneous nuclear ribonucleoprotein A2/B1	HNRNPA2B1	1.69734e+06	19292141
P05388	ribosomal protein lateral stalk subunit P0	RPLP0	420284	1.28379e+07
P15121	aldo-keto reductase family 1 member B	AKR1B1	2.63015e+06	41548206
P40926	malate dehydrogenase 2	MDH2	4.14714e+06	3.40317e+07
P08758	annexin A5	ANXA5	1.58907e+06	24016537
P04406	glyceraldehyde-3-phosphate dehydrogenase	GAPDH	1.85446e+07	1.61907e+08
P62424	ribosomal protein L7a	RPL7A	3.04973e+06	3.46617e+07
P63244	receptor for activated C kinase 1	RACK1	2.87593e+06	3.27758e+07
P61247	ribosomal protein S3A	RPS3A	794404	2.05336e+07
Q00325	solute carrier family 25 member 3	SLC25A3	927264	1.29101e+07
P04083	annexin A1	ANXA1	1.08791e+06	5.88883e+07
P05141	solute carrier family 25 member 5	SLC25A5	504020	2.16307e+07
P09651	heterogeneous nuclear ribonucleoprotein A1	HNRNPA1	712524	1.95543e+07
P46777	ribosomal protein L5	RPL5	0	1.41435e+07
Q99623	prohibitin 2	PHB2	1.17948e+06	2.4538e+07
P15880	ribosomal protein S2	RPS2	645604	1.94615e+07
P21796	voltage dependent anion channel 1	VDAC1	248994	1.29671e+07
P62701	ribosomal protein S4 X-linked	RPS4X	1.52087e+06	2.60984e+07
P35232	prohibitin 1	PHB1	2.82628e+06	2.03573e+07
P62917	ribosomal protein L8	RPL8	1.17461e+06	1.83759e+07
P18669	phosphoglycerate mutase 1	PGAM1	483656	1.28516e+07
P23396	ribosomal protein S3	RPS3	292019	3.07562e+07
P60174	triosephosphate isomerase 1	TPI1	2.18719e+06	2.99978e+07
P62241	ribosomal protein S8	RPS8	733691	2.69108e+07
P62906	ribosomal protein L10a	RPL10A	0	1.46585e+07
P62826	RAN	RAN	371275	2.69502e+07
P46781	ribosomal protein S9	RPS9	200551	30362776
Q07020	ribosomal protein L18	RPL18	2.0301e+06	2.80512e+07
Q06830	peroxiredoxin 1	PRDX1	3.20371e+06	1.90833e+07
P18621	ribosomal protein L17	RPL17	571511	1.01133e+08
P30050	ribosomal protein L12	RPL12	968542	21652495
P61254	ribosomal protein L26	RPL26	798455	1.57721e+07
P23284	peptidylprolyl isomerase B	PPIB	456313	7.77499e+07
P62269	ribosomal protein S18	RPS18	1.70949e+06	1.3139e+07
P62266	ribosomal protein S23	RPS23	0	1.97807e+07
P62987	ubiquitin A-52 residue ribosomal protein fusion product 1	UBA52	2.65246e+06	1.5022e+07
P62851	ribosomal protein S25	RPS25	1.65314e+06	14034952
P61204	ARF GTPase 3	ARF3	0	4.35569e+07
P16402	H1.3 linker histone	H1-3	5.23689e+06	3.70229e+07
Q5QNW6	H2B clustered histone 18	H2BC18	583441	3.54786e+07
Q9ULW8	peptidyl arginine deiminase 3	PADI3	5.47415e+06	2.53886e+07
P06576	ATP synthase F1 subunit beta	ATP5F1B	5.51676e+06	2.21646e+07
Q9BQE3	tubulin alpha 1c	TUBA1C	0	1.75099e+07
Q16777	H2A clustered histone 20	H2AC20	0	16242644
P62280	ribosomal protein S11	RPS11	613424	1.55509e+07
P08670	vimentin	VIM	1.68875e+06	1.52728e+07
P61313	ribosomal protein L15	RPL15	0	1.48473e+07
P40939	hydroxyacyl-CoA dehydrogenase trifunctional multienzyme complex subunit alpha	HADHA	0	13541824
P68371	tubulin beta 4B class IVb	TUBB4B	0	1.27561e+07
Q08211	DExH-box helicase 9	DHX9	0	1.26927e+07
P49368	chaperonin containing TCP1 subunit 3	CCT3	2.01687e+06	1.25139e+07
P55060	chromosome segregation 1 like	CSE1L	0	1.24234e+07
P53396	ATP citrate lyase	ACLY	0	1.24046e+07
P50991	chaperonin containing TCP1 subunit 4	CCT4	284155	1.22978e+07
P06744	glucose-6-phosphate isomerase	GPI	0	1.2095e+07
P63104	tyrosine 3-monooxygenase/tryptophan 5-monooxygenase activation protein zeta	YWHAZ	528672	1.18833e+07
P62937	peptidylprolyl isomerase A	PPIA	2.67964e+06	1.17422e+07
P61353	ribosomal protein L27	RPL27	0	1.17169e+07
P60842	eukaryotic translation initiation factor 4A1	EIF4A1	1.56429e+06	1.13876e+07
P38646	heat shock protein family A (Hsp70) member 9	HSPA9	2.57639e+06	1.12819e+07
P39019	ribosomal protein S19	RPS19	1.73693e+06	1.1197e+07
P37837	transaldolase 1	TALDO1	336664	1.11915e+07
P46782	ribosomal protein S5	RPS5	0	1.10161e+07
P25788	proteasome 20S subunit alpha 3	PSMA3	0	1.09372e+07
P41252	isoleucyl-tRNA synthetase 1	IARS1	0	1.07331e+07
Q00610	clathrin heavy chain	CLTC	0	1.07089e+07
P62277	ribosomal protein S13	RPS13	1.06364e+06	10700390
P62753	ribosomal protein S6	RPS6	321655	1.07003e+07
P26373	ribosomal protein L13	RPL13	518855	10604902
Q92688	acidic nuclear phosphoprotein 32 family member B	ANP32B	0	1.02784e+07
P26599	polypyrimidine tract binding protein 1	PTBP1	93712	1.01613e+07
P13667	protein disulfide isomerase family A member 4	PDIA4	1.18162e+06	1.01185e+07
P62913	ribosomal protein L11	RPL11	830507	1.00286e+07
P12268	inosine monophosphate dehydrogenase 2	IMPDH2	0	9.76465e+06
Q9Y2J8	peptidyl arginine deiminase 2	PADI2	417919	9.72133e+06
P48643	chaperonin containing TCP1 subunit 5	CCT5	0	9.70161e+06
P31948	stress induced phosphoprotein 1	STIP1	0	9.61062e+06
Q9Y617	phosphoserine aminotransferase 1	PSAT1	0	9.52277e+06
Q96AG4	leucine rich repeat containing 59	LRRC59	274756	9.33678e+06
Q16881	thioredoxin reductase 1	TXNRD1	0	9115529
P62879	G protein subunit beta 2	GNB2	0	9.03971e+06
P50914	ribosomal protein L14	RPL14	511844	9032513
P17844	DEAD-box helicase 5	DDX5	0	8.99959e+06
P23528	cofilin 1	CFL1	708909	8.88587e+06
P25786	proteasome 20S subunit alpha 1	PSMA1	218385	8.78085e+06
P07910	heterogeneous nuclear ribonucleoprotein C	HNRNPC	0	8.74815e+06
P42766	ribosomal protein L35	RPL35	554457	8.72604e+06
P40429	ribosomal protein L13a	RPL13A	0	8.68224e+06
P17987	t-complex 1	TCP1	1.42472e+06	8.68214e+06
Q14103	heterogeneous nuclear ribonucleoprotein D	HNRNPD	599134	8.66746e+06
P04843	ribophorin I	RPN1	0	8.62535e+06
P45880	voltage dependent anion channel 2	VDAC2	0	8.36392e+06
P40925	malate dehydrogenase 1	MDH1	1.2657e+06	8.36285e+06
P27635	ribosomal protein L10	RPL10	0	8.33277e+06
P83731	ribosomal protein L24	RPL24	571491	8.2917e+06
P62244	ribosomal protein S15a	RPS15A	0	8.1986e+06
Q07065	cytoskeleton associated protein 4	CKAP4	632110	8.18345e+06
P12956	X-ray repair cross complementing 6	XRCC6	0	7.96795e+06
Q9NQC3	reticulon 4	RTN4	402340	7.93775e+06
P60866	ribosomal protein S20	RPS20	0	7.82408e+06
P18206	vinculin	VCL	434121	7.78376e+06
P62263	ribosomal protein S14	RPS14	672593	7.76573e+06
P84098	ribosomal protein L19	RPL19	836100	7.74358e+06
P42167	thymopoietin	TMPO	0	7.71379e+06
O14818	proteasome 20S subunit alpha 7	PSMA7	0	7.66526e+06
P46776	ribosomal protein L27a	RPL27A	757656	7569898
P68133	actin alpha 1	ACTA1	887988	7363249
Q02543	ribosomal protein L18a	RPL18A	350371	7.29158e+06
P60900	proteasome 20S subunit alpha 6	PSMA6	0	7.22854e+06
P62899	ribosomal protein L31	RPL31	771607	7.05694e+06
P41250	glycyl-tRNA synthetase 1	GARS1	0	6.99818e+06
O00571	DEAD-box helicase 3 X-linked	DDX3X	0	6853477
P22234	phosphoribosylaminoimidazole carboxylase and phosphoribosylaminoimidazolesuccinocarboxamide synthase	PAICS	0	6.83421e+06
P09211	glutathione S-transferase pi 1	GSTP1	288894	6820324
P27797	calreticulin	CALR	214581	6.79341e+06
P20073	annexin A7	ANXA7	0	6.68474e+06
P46779	ribosomal protein L28	RPL28	0	6.59198e+06
P62829	ribosomal protein L23	RPL23	674315	6.57938e+06
Q14697	glucosidase II alpha subunit	GANAB	0	6.53151e+06
P11940	poly(A) binding protein cytoplasmic 1	PABPC1	0	6.44566e+06
Q7L014	DEAD-box helicase 46	DDX46	0	6.32632e+06
Q15365	poly(rC) binding protein 1	PCBP1	235731	6.17388e+06
P07954	fumarate hydratase	FH	0	6.09323e+06
P09622	dihydrolipoamide dehydrogenase	DLD	0	6.08228e+06
P18077	ribosomal protein L35a	RPL35A	176244	6004444
P43243	matrin 3	MATR3	0	5.95072e+06
P16070	CD44 molecule (IN blood group)	CD44	0	5.92229e+06
P18124	ribosomal protein L7	RPL7	121118	5.82471e+06
P84243	H3.3 histone A	H3-3A	0	5.82356e+06
P09429	high mobility group box 1	HMGB1	0	5.65494e+06
O00299	chloride intracellular channel 1	CLIC1	0	5.62531e+06
P12004	proliferating cell nuclear antigen	PCNA	0	5558812
P22392	NME/NM23 nucleoside diphosphate kinase 2	NME2	0	5507639
P08133	annexin A6	ANXA6	0	5.42983e+06
P62910	ribosomal protein L32	RPL32	0	5.41422e+06
P09619	platelet derived growth factor receptor beta	PDGFRB	0	5355345
P49207	ribosomal protein L34	RPL34	316375	5.29281e+06
P41091	eukaryotic translation initiation factor 2 subunit gamma	EIF2S3	0	5.27154e+06
P55084	hydroxyacyl-CoA dehydrogenase trifunctional multienzyme complex subunit beta	HADHB	0	5.20721e+06
P07737	profilin 1	PFN1	1.2131e+06	5.19628e+06
Q9Y3U8	ribosomal protein L36	RPL36	468719	5.17109e+06
P55072	valosin containing protein	VCP	0	5.05671e+06
P43490	nicotinamide phosphoribosyltransferase	NAMPT	0	5.04135e+06
Q99873	protein arginine methyltransferase 1	PRMT1	0	5.01754e+06
P30041	peroxiredoxin 6	PRDX6	284905	5.00984e+06
P14868	aspartyl-tRNA synthetase 1	DARS1	0	4.99032e+06
P52292	karyopherin subunit alpha 2	KPNA2	0	4.98805e+06
P02538	keratin 6A	KRT6A	721441	4.88711e+06
P00367	glutamate dehydrogenase 1	GLUD1	727522	4.83097e+06
P31943	heterogeneous nuclear ribonucleoprotein H1	HNRNPH1	0	4.82345e+06
P22314	ubiquitin like modifier activating enzyme 1	UBA1	0	4.79174e+06
Q6NZI2	caveolae associated protein 1	CAVIN1	0	4.64636e+06
P62258	tyrosine 3-monooxygenase/tryptophan 5-monooxygenase activation protein epsilon	YWHAE	0	4.63396e+06
P35579	myosin heavy chain 9	MYH9	0	4.58126e+06
Q9Y265	RuvB like AAA ATPase 1	RUVBL1	0	4.56755e+06
Q7KZF4	staphylococcal nuclease and tudor domain containing 1	SND1	545576	4.55318e+06
P39656	dolichyl-diphosphooligosaccharide--protein glycosyltransferase non-catalytic subunit	DDOST	295936	4.52296e+06
P62081	ribosomal protein S7	RPS7	0	4.4709e+06
P35998	proteasome 26S subunit	PSMC2	0	4.4487e+06
Q9Y570	protein phosphatase methylesterase 1	PPME1	0	4.43681e+06
P38117	electron transfer flavoprotein subunit beta	ETFB	1.09069e+06	4.4103e+06
Q13283	G3BP stress granule assembly factor 1	G3BP1	99576.8	4.16583e+06
P46778	ribosomal protein L21	RPL21	0	4.13635e+06
P62249	ribosomal protein S16	RPS16	589718	4.08998e+06
P05023	ATPase Na+/K+ transporting subunit alpha 1	ATP1A1	0	4.07956e+06
P62191	proteasome 26S subunit	PSMC1	0	3.83768e+06
P78417	glutathione S-transferase omega 1	GSTO1	0	3.78526e+06
P31939	5-aminoimidazole-4-carboxamide ribonucleotide formyltransferase/IMP cyclohydrolase	ATIC	0	3784316
P62854	ribosomal protein S26	RPS26	0	3761369
Q9BRL6	serine and arginine rich splicing factor 8	SRSF8	0	3.7234e+06
P07305	H1.0 linker histone	H1-0	0	3.71336e+06
Q12931	TNF receptor associated protein 1	TRAP1	0	3.59504e+06
P06748	nucleophosmin 1	NPM1	0	3.59404e+06
O43707	actinin alpha 4	ACTN4	0	3.57081e+06
P50395	GDP dissociation inhibitor 2	GDI2	285181	3.54704e+06
P46783	ribosomal protein S10	RPS10	0	3.54655e+06
P68366	tubulin alpha 4a	TUBA4A	0	3.54334e+06
Q16181	septin 7	SEPTIN7	0	3.54002e+06
P61158	actin related protein 3	ACTR3	0	3.52278e+06
Q01518	cyclase associated actin cytoskeleton regulatory protein 1	CAP1	0	3.48558e+06
Q14019	coactosin like F-actin binding protein 1	COTL1	351453	3.3941e+06
Q9Y262	eukaryotic translation initiation factor 3 subunit L	EIF3L	0	3.38219e+06
Q12906	interleukin enhancer binding factor 3	ILF3	0	3.31175e+06
Q6PIW4	fidgetin like 1	FIGNL1	0	3.24475e+06
Q16629	serine and arginine rich splicing factor 7	SRSF7	0	3.22489e+06
Q12905	interleukin enhancer binding factor 2	ILF2	0	3.19632e+06
P50995	annexin A11	ANXA11	0	3.19208e+06
P40261	nicotinamide N-methyltransferase	NNMT	0	3.17503e+06
P36957	dihydrolipoamide S-succinyltransferase	DLST	0	3174691
P05109	S100 calcium binding protein A8	S100A8	0	3.15158e+06
P27824	calnexin	CANX	0	3.1383e+06
P34931	heat shock protein family A (Hsp70) member 1 like	HSPA1L	581063	3105019
Q15185	prostaglandin E synthase 3	PTGES3	0	3.09485e+06
P42677	ribosomal protein S27	RPS27	0	3.08003e+06
P26006	integrin subunit alpha 3	ITGA3	0	3.05827e+06
P52272	heterogeneous nuclear ribonucleoprotein M	HNRNPM	173553	3.05637e+06
Q15366	poly(rC) binding protein 2	PCBP2	0	3.03568e+06
Q86UP2	kinectin 1	KTN1	0	3.02085e+06
P00387	cytochrome b5 reductase 3	CYB5R3	0	3.012e+06
P50454	serpin family H member 1	SERPINH1	0	2.99131e+06
Q86YZ3	hornerin	HRNR	0	2.99096e+06
P38919	eukaryotic translation initiation factor 4A3	EIF4A3	0	2.97862e+06
P54619	protein kinase AMP-activated non-catalytic subunit gamma 1	PRKAG1	0	2.96708e+06
P52597	heterogeneous nuclear ribonucleoprotein F	HNRNPF	0	2928418
P14678	small nuclear ribonucleoprotein polypeptides B and B1	SNRPB	0	2.92375e+06
P19367	hexokinase 1	HK1	0	2.90783e+06
P05455	small RNA binding exonuclease protection factor La	SSB	0	2.90758e+06
Q15019	septin 2	SEPTIN2	0	2.89523e+06
P13010	X-ray repair cross complementing 5	XRCC5	0	2.85256e+06
P51991	heterogeneous nuclear ribonucleoprotein A3	HNRNPA3	0	2.822e+06
P50750	cyclin dependent kinase 9	CDK9	0	2.81513e+06
P84103	serine and arginine rich splicing factor 3	SRSF3	0	2.78655e+06
P78347	general transcription factor IIi	GTF2I	0	2.75899e+06
P36542	ATP synthase F1 subunit gamma	ATP5F1C	0	2.72906e+06
Q8NBX0	saccharopine dehydrogenase (putative)	SCCPDH	0	2.72515e+06
Q16543	cell division cycle 37	CDC37	0	2.72311e+06
P61221	ATP binding cassette subfamily E member 1	ABCE1	0	2.71955e+06
P30086	phosphatidylethanolamine binding protein 1	PEBP1	0	2.71495e+06
Q13765	nascent polypeptide associated complex subunit alpha	NACA	0	2.71453e+06
P04181	ornithine aminotransferase	OAT	0	2.7055e+06
Q9H3N1	thioredoxin related transmembrane protein 1	TMX1	0	2.68756e+06
P35659	DEK proto-oncogene	DEK	0	2.62806e+06
O95347	structural maintenance of chromosomes 2	SMC2	0	2.60709e+06
P23246	splicing factor proline and glutamine rich	SFPQ	242444	2.60452e+06
Q07666	KH RNA binding domain containing	KHDRBS1	0	2.60392e+06
Q02790	FKBP prolyl isomerase 4	FKBP4	0	2.58908e+06
O43175	phosphoglycerate dehydrogenase	PHGDH	0	2.57439e+06
Q9UMS4	pre-mRNA processing factor 19	PRPF19	0	2.55522e+06
Q9Y266	nuclear distribution C	NUDC	0	2.48994e+06
Q15717	ELAV like RNA binding protein 1	ELAVL1	0	2.48583e+06
Q01813	phosphofructokinase	PFKP	0	2.46604e+06
P54136	arginyl-tRNA synthetase 1	RARS1	0	2.42022e+06
P48047	ATP synthase peripheral stalk subunit OSCP	ATP5PO	0	2.41387e+06
P04844	ribophorin II	RPN2	0	2.3966e+06
P31153	methionine adenosyltransferase 2A	MAT2A	0	2.38974e+06
Q14974	karyopherin subunit beta 1	KPNB1	0	2.38914e+06
P14324	farnesyl diphosphate synthase	FDPS	0	2378374
Q9NR30	DExD-box helicase 21	DDX21	0	2.33466e+06
Q9HDC9	adipocyte plasma membrane associated protein	APMAP	0	2.33446e+06
P01889	major histocompatibility complex	HLA-B	0	2.31842e+06
Q96PK6	RNA binding motif protein 14	RBM14	0	2.31042e+06
P34932	heat shock protein family A (Hsp70) member 4	HSPA4	0	2.3014e+06
Q9Y230	RuvB like AAA ATPase 2	RUVBL2	0	2.27324e+06
P52209	phosphogluconate dehydrogenase	PGD	0	2.26894e+06
P29692	eukaryotic translation elongation factor 1 delta	EEF1D	0	2.2255e+06
Q9UHD8	septin 9	SEPTIN9	0	2.1865e+06
O15371	eukaryotic translation initiation factor 3 subunit D	EIF3D	0	2.17788e+06
P47756	capping actin protein of muscle Z-line subunit beta	CAPZB	0	2.16862e+06
P63173	ribosomal protein L38	RPL38	0	2.15735e+06
P00403	mitochondrially encoded cytochrome c oxidase II	MT-CO2	212180	2156826
P07339	cathepsin D	CTSD	0	2.1544e+06
O94808	glutamine--fructose-6-phosphate transaminase 2	GFPT2	0	2.14669e+06
Q6YN16	hydroxysteroid dehydrogenase like 2	HSDL2	0	2.14501e+06
Q7RTS7	keratin 74	KRT74	0	2.14282e+06
Q06323	proteasome activator subunit 1	PSME1	0	2106259
Q08257	crystallin zeta	CRYZ	0	2.10272e+06
Q8WXE9	stonin 2	STON2	0	2.08181e+06
P62495	eukaryotic translation termination factor 1	ETF1	0	2.07649e+06
Q13509	tubulin beta 3 class III	TUBB3	0	2.07137e+06
P08708	ribosomal protein S17	RPS17	0	2.0337e+06
P55884	eukaryotic translation initiation factor 3 subunit B	EIF3B	0	2.03305e+06
Q9NSE4	isoleucyl-tRNA synthetase 2	IARS2	0	2.03116e+06
P61981	tyrosine 3-monooxygenase/tryptophan 5-monooxygenase activation protein gamma	YWHAG	0	2.0247e+06
P28070	proteasome 20S subunit beta 4	PSMB4	0	1983941
Q9UBB4	ataxin 10	ATXN10	0	1.95626e+06
O60841	eukaryotic translation initiation factor 5B	EIF5B	0	1.94992e+06
P0DMV9	heat shock protein family A (Hsp70) member 1B	HSPA1B	0	1.93417e+06
P24752	acetyl-CoA acetyltransferase 1	ACAT1	0	1.9299e+06
P61513	ribosomal protein L37a	RPL37A	0	1.91852e+06
O15372	eukaryotic translation initiation factor 3 subunit H	EIF3H	0	1.90736e+06
P12429	annexin A3	ANXA3	0	1.8883e+06
O43776	asparaginyl-tRNA synthetase 1	NARS1	0	1.88133e+06
P13797	plastin 3	PLS3	0	1.87851e+06
Q13131	protein kinase AMP-activated catalytic subunit alpha 1	PRKAA1	0	1.87372e+06
P52565	Rho GDP dissociation inhibitor alpha	ARHGDIA	0	1.87208e+06
P61224	RAP1B	RAP1B	0	1.86971e+06
P31040	succinate dehydrogenase complex flavoprotein subunit A	SDHA	0	1.86618e+06
O60506	synaptotagmin binding cytoplasmic RNA interacting protein	SYNCRIP	0	1.82996e+06
P54577	tyrosyl-tRNA synthetase 1	YARS1	0	1.82549e+06
Q9Y6N5	sulfide quinone oxidoreductase	SQOR	0	1818940
P13073	cytochrome c oxidase subunit 4I1	COX4I1	0	1.80877e+06
P48735	isocitrate dehydrogenase (NADP(+)) 2	IDH2	0	1.80019e+06
Q12797	aspartate beta-hydroxylase	ASPH	0	1.78969e+06
P21399	aconitase 1	ACO1	0	1.73427e+06
P43686	proteasome 26S subunit	PSMC4	0	1.72978e+06
P36871	phosphoglucomutase 1	PGM1	0	1.72664e+06
P22102	phosphoribosylglycinamide formyltransferase	GART	0	1.72427e+06
P62888	ribosomal protein L30	RPL30	0	1.7019e+06
P18085	ARF GTPase 4	ARF4	0	1.69043e+06
P51149	RAB7A	RAB7A	0	1.66654e+06
O00231	proteasome 26S subunit	PSMD11	0	1.64258e+06
P09874	poly(ADP-ribose) polymerase 1	PARP1	0	1.6334e+06
P01834	immunoglobulin kappa constant	IGKC	196429	1.61203e+06
P62195	proteasome 26S subunit	PSMC5	0	1.60079e+06
P62491	RAB11A	RAB11A	0	1.5952e+06
P06702	S100 calcium binding protein A9	S100A9	0	1.5938e+06
P30084	enoyl-CoA hydratase	ECHS1	0	1.5864e+06
Q13263	tripartite motif containing 28	TRIM28	0	1.58119e+06
P62820	RAB1A	RAB1A	0	1577358
Q96KP4	carnosine dipeptidase 2	CNDP2	0	1.57678e+06
Q16222	UDP-N-acetylglucosamine pyrophosphorylase 1	UAP1	0	1.57404e+06
O75083	WD repeat domain 1	WDR1	0	1.57083e+06
Q16563	synaptophysin like 1	SYPL1	0	1563939
P14866	heterogeneous nuclear ribonucleoprotein L	HNRNPL	0	1.56174e+06
Q9Y3I0	RNA 2'	RTCB	0	1.56154e+06
P61106	RAB14	RAB14	0	1.55031e+06
Q00341	high density lipoprotein binding protein	HDLBP	0	1548095
P39748	flap structure-specific endonuclease 1	FEN1	0	1.5361e+06
Q13435	splicing factor 3b subunit 2	SF3B2	0	1.52592e+06
P54886	aldehyde dehydrogenase 18 family member A1	ALDH18A1	203363	1.51783e+06
Q01081	U2 small nuclear RNA auxiliary factor 1	U2AF1	0	1.50279e+06
Q14739	lamin B receptor	LBR	0	1.47881e+06
P11586	methylenetetrahydrofolate dehydrogenase	MTHFD1	0	1.47077e+06
P30153	protein phosphatase 2 scaffold subunit Aalpha	PPP2R1A	0	1.46562e+06
Q8N1N4	keratin 78	KRT78	0	1.43918e+06
P62847	ribosomal protein S24	RPS24	0	1437279
P60953	cell division cycle 42	CDC42	0	1.41483e+06
P24539	ATP synthase peripheral stalk-membrane subunit b	ATP5PB	0	1.40596e+06
Q99497	Parkinsonism associated deglycase	PARK7	0	1.40295e+06
P30419	N-myristoyltransferase 1	NMT1	0	1.39448e+06
Q09666	AHNAK nucleoprotein	AHNAK	0	1.37062e+06
P09960	leukotriene A4 hydrolase	LTA4H	0	1370184
P60228	eukaryotic translation initiation factor 3 subunit E	EIF3E	0	1.36161e+06
Q969Q0	ribosomal protein L36a like	RPL36AL	0	1.35319e+06
Q12904	aminoacyl tRNA synthetase complex interacting multifunctional protein 1	AIMP1	0	1.33658e+06
P49736	minichromosome maintenance complex component 2	MCM2	0	1.33095e+06
Q13838	DExD-box helicase 39B	DDX39B	0	1.32967e+06
O60884	DnaJ heat shock protein family (Hsp40) member A2	DNAJA2	0	1.32347e+06
P99999	cytochrome c	CYCS	0	1.31706e+06
Q7L1Q6	basic leucine zipper and W2 domains 1	BZW1	0	1.31356e+06
P55786	aminopeptidase puromycin sensitive	NPEPPS	0	1.28266e+06
P54709	ATPase Na+/K+ transporting subunit beta 3	ATP1B3	0	1.27485e+06
Q92598	heat shock protein family H (Hsp110) member 1	HSPH1	0	1.2282e+06
O00192	ARVCF delta catenin family member	ARVCF	0	1.22569e+06
P14923	junction plakoglobin	JUP	0	1.22348e+06
P05387	ribosomal protein lateral stalk subunit P2	RPLP2	0	1.21351e+06
Q8NBJ5	collagen beta(1-O)galactosyltransferase 1	COLGALT1	0	1.20223e+06
Q6IS14	eukaryotic translation initiation factor 5A like 1	EIF5AL1	0	1.19382e+06
P47895	aldehyde dehydrogenase 1 family member A3	ALDH1A3	0	1.1902e+06
O75874	isocitrate dehydrogenase (NADP(+)) 1	IDH1	172691	1.19019e+06
Q8IZP2	ST13	ST13P4	0	1.18992e+06
P62318	small nuclear ribonucleoprotein D3 polypeptide	SNRPD3	0	1.18798e+06
Q9Y3F4	serine/threonine kinase receptor associated protein	STRAP	0	1.1869e+06
P02788	lactotransferrin	LTF	0	1183165
Q9H4M9	EH domain containing 1	EHD1	0	1.16014e+06
Q9Y6M1	insulin like growth factor 2 mRNA binding protein 2	IGF2BP2	0	1.15917e+06
P68400	casein kinase 2 alpha 1	CSNK2A1	0	1.1521e+06
Q9BVC6	transmembrane protein 109	TMEM109	0	1.14657e+06
Q9NR31	secretion associated Ras related GTPase 1A	SAR1A	0	1136513
P32969	ribosomal protein L9	RPL9	0	1129446
Q8IZL8	proline	PELP1	0	1.10874e+06
P33992	minichromosome maintenance complex component 5	MCM5	0	1.0695e+06
Q9NSD9	phenylalanyl-tRNA synthetase subunit beta	FARSB	0	1.05931e+06
Q9NTK5	Obg like ATPase 1	OLA1	0	1.03958e+06
P26038	moesin	MSN	0	1.02607e+06
P31946	tyrosine 3-monooxygenase/tryptophan 5-monooxygenase activation protein beta	YWHAB	0	1.02405e+06
Q13200	proteasome 26S subunit ubiquitin receptor	PSMD2	0	1.01017e+06
P62136	protein phosphatase 1 catalytic subunit alpha	PPP1CA	0	1.00931e+06
O14980	exportin 1	XPO1	0	1.00643e+06
P43307	signal sequence receptor subunit 1	SSR1	0	1.00459e+06
Q9P258	regulator of chromosome condensation 2	RCC2	0	985179
P27695	apurinic/apyrimidinic endodeoxyribonuclease 1	APEX1	0	964482
B5ME19	eukaryotic translation initiation factor 3 subunit C like	EIF3CL	0	963954
Q96HE7	endoplasmic reticulum oxidoreductase 1 alpha	ERO1A	0	957360
P51148	RAB5C	RAB5C	0	952216
P04792	heat shock protein family B (small) member 1	HSPB1	0	950142
O75477	ER lipid raft associated 1	ERLIN1	0	949391
P26640	valyl-tRNA synthetase 1	VARS1	0	934967
Q9UBQ5	eukaryotic translation initiation factor 3 subunit K	EIF3K	0	932736
P35613	basigin (Ok blood group)	BSG	0	920523
O43390	heterogeneous nuclear ribonucleoprotein R	HNRNPR	0	915291
P25789	proteasome 20S subunit alpha 4	PSMA4	0	914902
P35637	FUS RNA binding protein	FUS	0	912045
Q9UBR2	cathepsin Z	CTSZ	0	896903
P31930	ubiquinol-cytochrome c reductase core protein 1	UQCRC1	0	891441
Q16576	RB binding protein 7	RBBP7	0	890820
P20618	proteasome 20S subunit beta 1	PSMB1	0	888543
P09104	enolase 2	ENO2	0	885007
P62995	transformer 2 beta homolog	TRA2B	0	882183
P62314	small nuclear ribonucleoprotein D1 polypeptide	SNRPD1	0	881206
Q99707	5-methyltetrahydrofolate-homocysteine methyltransferase	MTR	0	872033
P61289	proteasome activator subunit 3	PSME3	0	866603
O95373	importin 7	IPO7	0	854403
Q99439	calponin 2	CNN2	0	853767
Q9NYF8	BCL2 associated transcription factor 1	BCLAF1	0	849689
P09972	aldolase	ALDOC	0	826274
Q96QK1	VPS35 retromer complex component	VPS35	0	822505
Q01650	solute carrier family 7 member 5	SLC7A5	0	821734
P54819	adenylate kinase 2	AK2	0	821350
Q9BZQ8	niban apoptosis regulator 1	NIBAN1	0	818252
O15143	actin related protein 2/3 complex subunit 1B	ARPC1B	0	813766
Q96EP5	DAZ associated protein 1	DAZAP1	0	805056
P20645	mannose-6-phosphate receptor	M6PR	0	803907
P61626	lysozyme	LYZ	0	800166
Q13011	enoyl-CoA hydratase 1	ECH1	0	790486
P61088	ubiquitin conjugating enzyme E2 N	UBE2N	0	786303
P36873	protein phosphatase 1 catalytic subunit gamma	PPP1CC	0	784445
O75821	eukaryotic translation initiation factor 3 subunit G	EIF3G	0	776606
Q13247	serine and arginine rich splicing factor 6	SRSF6	0	769983
O75439	peptidase	PMPCB	0	750446
O00303	eukaryotic translation initiation factor 3 subunit F	EIF3F	0	747554
Q96C36	pyrroline-5-carboxylate reductase 2	PYCR2	0	738485
Q15691	microtubule associated protein RP/EB family member 1	MAPRE1	0	738151
P62333	proteasome 26S subunit	PSMC6	0	732628
P55263	adenosine kinase	ADK	0	708893
Q04917	tyrosine 3-monooxygenase/tryptophan 5-monooxygenase activation protein eta	YWHAH	0	694389
Q9UNM6	proteasome 26S subunit	PSMD13	0	684477
O00159	myosin IC	MYO1C	0	684167
Q9Y4L1	hypoxia up-regulated 1	HYOU1	0	671322
P48444	archain 1 coat protein complex I subunit delta	ARCN1	0	658339
P15170	G1 to S phase transition 1	GSPT1	0	653807
O00629	karyopherin subunit alpha 4	KPNA4	0	648655
Q15046	lysyl-tRNA synthetase 1	KARS1	0	640717
Q6PIU2	neutral cholesterol ester hydrolase 1	NCEH1	0	640583
Q15029	elongation factor Tu GTP binding domain containing 2	EFTUD2	0	638722
Q12907	lectin	LMAN2	0	636679
Q13151	heterogeneous nuclear ribonucleoprotein A0	HNRNPA0	0	630180
Q03701	CCAAT enhancer binding protein zeta	CEBPZ	0	625877
Q13243	serine and arginine rich splicing factor 5	SRSF5	0	624374
Q04637	eukaryotic translation initiation factor 4 gamma 1	EIF4G1	0	623886
P47897	glutaminyl-tRNA synthetase 1	QARS1	0	622209
P51665	proteasome 26S subunit	PSMD7	0	621788
O43491	erythrocyte membrane protein band 4.1 like 2	EPB41L2	0	619966
P15586	glucosamine (N-acetyl)-6-sulfatase	GNS	0	619023
Q99436	proteasome 20S subunit beta 7	PSMB7	0	617158
P49721	proteasome 20S subunit beta 2	PSMB2	0	614870
Q9UJZ1	stomatin like 2	STOML2	0	614494
Q9H223	EH domain containing 4	EHD4	0	611987
Q5JWF2	GNAS complex locus	GNAS	0	611953
Q14498	RNA binding motif protein 39	RBM39	0	610577
Q58FF6	heat shock protein 90 alpha family class B member 4	HSP90AB4P	0	610016
P25205	minichromosome maintenance complex component 3	MCM3	0	607671
P30048	peroxiredoxin 3	PRDX3	0	606538
P11166	solute carrier family 2 member 1	SLC2A1	0	603309
P17655	calpain 2	CAPN2	0	599386
Q9BXJ9	N-alpha-acetyltransferase 15	NAA15	0	595582
O60664	perilipin 3	PLIN3	0	580363
P23258	tubulin gamma 1	TUBG1	0	579474
Q5T750	KPRP N-terminal and LCE C-terminal like protein	KPLCE	0	579322
P61160	actin related protein 2	ACTR2	0	577440
Q13155	aminoacyl tRNA synthetase complex interacting multifunctional protein 2	AIMP2	0	573594
O43837	isocitrate dehydrogenase (NAD(+)) 3 non-catalytic subunit beta	IDH3B	0	567791
O43847	nardilysin convertase	NRDC	0	559557
Q16851	UDP-glucose pyrophosphorylase 2	UGP2	0	559418
P04216	Thy-1 cell surface antigen	THY1	0	558585
Q96P63	serpin family B member 12	SERPINB12	0	554719
Q14566	minichromosome maintenance complex component 6	MCM6	0	553285
O15144	actin related protein 2/3 complex subunit 2	ARPC2	0	552102
P47755	capping actin protein of muscle Z-line subunit alpha 2	CAPZA2	0	547497
Q13148	TAR DNA binding protein	TARDBP	0	539468
O75436	VPS26 retromer complex component A	VPS26A	0	538483
Q15642	thyroid hormone receptor interactor 10	TRIP10	0	535552
O75533	splicing factor 3b subunit 1	SF3B1	0	533121
O43681	guided entry of tail-anchored proteins factor 3	GET3	0	532954
Q8NC51	SERPINE1 mRNA binding protein 1	SERBP1	0	527909
P25787	proteasome 20S subunit alpha 2	PSMA2	0	527599
Q9P287	BRCA2 and CDKN1A interacting protein	BCCIP	0	527079
P00390	glutathione-disulfide reductase	GSR	0	526931
P30040	endoplasmic reticulum protein 29	ERP29	0	521190
P00491	purine nucleoside phosphorylase	PNP	0	517708
P08134	ras homolog family member C	RHOC	0	516439
P61769	beta-2-microglobulin	B2M	0	515803
P50579	methionyl aminopeptidase 2	METAP2	0	509492
P59998	actin related protein 2/3 complex subunit 4	ARPC4	0	508367
B9A064	immunoglobulin lambda like polypeptide 5	IGLL5	0	506702
O43143	DEAH-box helicase 15	DHX15	0	502261
P08727	keratin 19	KRT19	0	499681
P27816	microtubule associated protein 4	MAP4	0	490722
Q96CW1	adaptor related protein complex 2 subunit mu 1	AP2M1	0	488438
Q9P0L0	VAMP associated protein A	VAPA	0	484909
Q15008	proteasome 26S subunit	PSMD6	0	478153
P20700	lamin B1	LMNB1	0	475283
Q16836	hydroxyacyl-CoA dehydrogenase	HADH	0	472176
Q9Y6E2	basic leucine zipper and W2 domains 2	BZW2	0	468413
P06730	eukaryotic translation initiation factor 4E	EIF4E	0	461119
O43242	proteasome 26S subunit	PSMD3	0	454908
P15559	NAD(P)H quinone dehydrogenase 1	NQO1	0	453668
Q9UN86	G3BP stress granule assembly factor 2	G3BP2	0	452416
P37802	transgelin 2	TAGLN2	0	452268
P38159	RNA binding motif protein X-linked	RBMX	0	451518
P37108	signal recognition particle 14	SRP14	0	451272
P40616	ARF like GTPase 1	ARL1	0	447506
O00487	proteasome 26S subunit	PSMD14	0	444547
P28074	proteasome 20S subunit beta 5	PSMB5	0	439089
P40121	capping actin protein	CAPG	0	434457
P36551	coproporphyrinogen oxidase	CPOX	0	428903
P49419	aldehyde dehydrogenase 7 family member A1	ALDH7A1	0	428388
Q9HB71	calcyclin binding protein	CACYBP	0	428382
Q9Y383	LUC7 like 2	LUC7L2	0	427580
P51571	signal sequence receptor subunit 4	SSR4	0	426659
Q13310	poly(A) binding protein cytoplasmic 4	PABPC4	0	426050
Q9BTV4	transmembrane protein 43	TMEM43	0	425597
P11216	glycogen phosphorylase B	PYGB	0	425282
Q6PI48	aspartyl-tRNA synthetase 2	DARS2	0	424004
P28838	leucine aminopeptidase 3	LAP3	0	423247
P20042	eukaryotic translation initiation factor 2 subunit beta	EIF2S2	0	419506
P25398	ribosomal protein S12	RPS12	0	413663
Q2TAY7	SMU1 DNA replication regulator and spliceosomal factor	SMU1	0	407655
P11177	pyruvate dehydrogenase E1 subunit beta	PDHB	0	407039
P26368	U2 small nuclear RNA auxiliary factor 2	U2AF2	0	404470
C9JRZ8	aldo-keto reductase family 1 member B15	AKR1B15	0	403776
P55209	nucleosome assembly protein 1 like 1	NAP1L1	0	393382
P48556	proteasome 26S subunit	PSMD8	0	391465
P32119	peroxiredoxin 2	PRDX2	0	387164
P07477	serine protease 1	PRSS1	0	386477
P12081	histidyl-tRNA synthetase 1	HARS1	0	385972
Q9NZL9	methionine adenosyltransferase 2 non-catalytic beta subunit	MAT2B	0	366153
Q96HS1	PGAM family member 5	PGAM5	0	365694
P22695	ubiquinol-cytochrome c reductase core protein 2	UQCRC2	0	361562
Q1KMD3	heterogeneous nuclear ribonucleoprotein U like 2	HNRNPUL2	0	351045
P53004	biliverdin reductase A	BLVRA	0	345784
O15067	phosphoribosylformylglycinamidine synthase	PFAS	0	334689
O15145	actin related protein 2/3 complex subunit 3	ARPC3	0	332265
P26583	high mobility group box 2	HMGB2	0	331986
O14744	protein arginine methyltransferase 5	PRMT5	0	313548
O95292	VAMP associated protein B and C	VAPB	0	238823
P56159	GDNF family receptor alpha 1	GFRA1	0	204009
P61586	ras homolog family member A	RHOA	0	149516
