# Supplementary material for: PRKAB2 as a tumor suppressor in renal cell carcinoma: inhibiting mitophagy via the LRPPRC-PRKN/parkin interaction and cardiolipin biosynthesis
Source: Autophagy. 2026 Feb 18;22(5):982–1002. doi: 10.1080/15548627.2026.2623985 (PMC13232994; doi:10.1080/15548627.2026.2623985)
Supplement: Supplementary table 1.xlsx [file KAUP_A_2623985_SM5987.xlsx]

## Sheet: Sheet1
Table S1. Lipid metabolism-related gene set
ABCA5
ABCG1
APOA1
APOA2
APOA4
APOC1
APOC3
APOE
APOM
CETP
LCAT
LIPC
LIPG
PLA2G3
PLTP
SCARB1
AGT
AGTR1
APOB
MPO
MTTP
PLA2G10
PLA2G2A
PLA2G2E
PLA2G5
PLA2G7
ERLIN1
ERLIN2
MIR185
MIR30C1
MIR548P
SCAP
SOD1
ABCA1
CES1
MIR146A
NR1H2
NR1H3
PPARA
PPARD
PPARG
TREM2
TTC39B
APOA5
STARD4
ABCG4
CYP7A1
FGF1
LDLRAP1
MIR182
MIR96
POR
PRKAA1
SREBF1
CD36
EHD1
LPL
MIR144
MSR1
SREBF2
ABCA12
ABCA3
ABCA7
ABCA8
ADIPOQ
CAV1
EEPD1
GPS2
LRP1
MIR206
NFKBIA
PON1
PTCH1
RXRA
SIRT1
ZDHHC8
ABCA2
ANXA2
LDLR
LRP6
MIR17
MIR27B
PCSK9
EGF
LAMTOR1
MIR128-1
MIR130B
MIR148A
MIR19B1
MIR26A1
MIR27A
MIR301B
MIR302A
MIR33A
MIR33B
MIR613
MIR758
NAXE
SHH
YJEFN3
ACADL
ACADVL
ARV1
DGAT2
DGKQ
DHCR7
EPHX2
FMO5
GNB3
LPCAT3
MBTPS1
MBTPS2
NR1H4
SEC14L2
SERPINA12
APOC2
APOC4
APOF
APOH
APOL1
APOO
CLU
HDLBP
HPR
SAA1
SAA2
SAA4
APOBR
LSR
SELENOS
PCYOX1
VLDLR
ANXA6
APOD
CD81
GRAMD1A
GRAMD1B
GRAMD1C
NPC1
NPC2
OSBP2
OSBPL10
OSBPL1A
OSBPL2
OSBPL3
OSBPL5
OSBPL6
OSBPL7
OSBPL8
PMP2
PROM1
PROM2
SCARB2
SCP2
SIDT1
SOAT1
SOAT2
STAR
STARD3
STARD3NL
STARD5
SULT2B1
SYP
TSPO
TSPO2
VDAC1
VDAC2
APCS
CDH13
COLEC12
CRP
SAMD1
SCARF1
SORL1
STAB1
STAB2
THBS1
ACAT2
ACSS2
ACTG1
ADH4
ALCAM
ALDOC
ANTXR2
ANXA13
ANXA5
ATF3
ATF5
ATXN2
AVPR1A
CBS
CD9
CHKA
CPEB2
CTNNB1
CXCL16
CYP51A1
EBP
ECH1
ERRFI1
ETHE1
FABP5
FADS2
FASN
FBXO6
FDFT1
FDPS
GLDC
GNAI1
GPX8
GSTM2
GUSB
HMGCR
HMGCS1
HSD17B7
IDI1
JAG1
LGALS3
LGMN
LSS
MAL2
MVD
MVK
NFIL3
NIBAN1
NSDHL
PCYT2
PDK3
PLAUR
PLSCR1
PMVK
PNRC1
S100A11
SC5D
SCD
SEMA3B
SQLE
STX5
TM7SF2
TMEM97
TNFRSF12A
TP53INP1
TRIB3
ABCB4
ABCG5
ABCG8
AGPAT2
ALB
ALG12
ALG6
ALMS1
ANGPTL3
APTX
ATAD3A
ATP6AP1
BSCL2
CAV3
CAVIN1
CCDC115
CCT5
CEP19
COG4
CREB3L3
CYP11A1
CYP27A1
DAAM2
DEAF1
DGAT1
DHCR24
DLK1
DMPK
DYRK1B
EMD
FHL1
FLCN
FLII
FOS
GALK1
GALNT2
GHR
GPIHBP1
HSD3B7
HTT
IQSEC2
LBR
LIPA
LMNA
MEF2A
MEG3
MSMO1
MTX2
NGLY1
NUP107
OCRL
PANK2
PEX12
PHKA2
PHKG2
PIK3R5
PMM2
PPP1R17
PSAP
PSMB8
PYGL
RAI1
RSPO1
RTL1
SAR1B
SETX
SLC25A13
SLC2A3
SLC37A4
SLC7A7
SMPD1
SYNE1
SYNE2
TBL1X
TDP1
TMEM199
TMEM43
TSHB
TTPA
UBE3B
UBR1
GGPS1
IDI2
PLPP6
ACSS1
MIR6848
MIR6886
PDIA2
ACOT2
ACSL1
ACSL3
ACSL4
CH25H
CYP46A1
ELOVL2
ELOVL3
ELOVL4
ELOVL5
FADS1
HMGCS2
MIR1908
MYLIP
DIO3
E2F1
E2F3
FGF10
FTO
GATA2
PER2
PID1
SQSTM1
TFDP1
VSTM2A
ARID5B
ARRDC3
BBS4
CASR
TBL1XR1
UBB
BMP7
FFAR4
FNDC5
HNRNPU
INS
MAPK14
METRNL
NAPEPLD
PIM1
PTGS2
RREB1
SIX1
SOX13
TFE3
ZBTB7B
DUSP10
LEP
TRPV4
ABCC9
ACTB
ACTC1
ACTN2
ADAR
ANKRD1
BAG3
BANF1
CAP2
CLMP
COL3A1
CRYAB
CSRP3
DES
DMD
DOLK
DSG2
DSP
FBN1
FHL2
FKTN
FLNA
FUCA1
GATAD1
HAND2
IFIH1
LAMA4
LDB3
LMNB2
MYBPC3
MYH6
MYH7
MYPN
NEXN
PDGFRB
PIK3CA
PIK3R1
PLIN1
PLN
POLR3A
PPCS
PRDM16
PSEN1
PSEN2
RAF1
RBM20
RBM28
RNASEH2A
RNASEH2B
RNASEH2C
SAMHD1
SCN5A
SDHA
SGCD
SLC25A24
TAF1A
TAFAZZIN
TCAP
TMPO
TNNC1
TNNI3
TNNT2
TPM1
TREX1
TTN
TXNRD2
VCL
WRN
AKT2
ALG3
ALG9
ATP6V0A2
ATP6V1A
ATP6V1E1
B4GALT7
CDH23
CFHR2
CFHR3
CIDEC
DDOST
DPAGT1
FGFR1
GRM7
IGF1R
KCNJ6
KRAS
LIPE
LMF1
OTULIN
POLD1
PSMB4
PSMB9
PSMG2
SLC29A3
SPRTN
USP8
VPS4A
ZMPSTE24
EYA1
PCK1
PCK2
CEBPA
CEBPB
CEBPD
CREB1
CTNNA1
DDIT3
EBF1
EGR2
FOXO1
GATA3
IRF3
IRF4
KLF15
KLF2
KLF4
KLF5
MECOM
MIR1469
NR2F2
NR3C1
RARA
RORA
STAT5A
STAT5B
TCF7L1
TLE3
WNT10B
ZNF423
ACADM
ACADS
ADIPOR1
ADIPOR2
ALOX12
BDH2
CPT1A
CPT1B
ECHS1
HACL1
HADHB
HAO1
HAO2
PPARGC1A
AADAT
AASS
ACACA
ACACB
ACAT1
ACLY
ACOT12
DIP2A
DLAT
DLD
DLST
MLYCD
MPC2
NUDT7
NUDT8
PDHA1
PDHA2
PDHB
PDHX
PDK1
PDK2
PDK4
PIPOX
TDO2
DENND5B
PRAP1
ABCD1
ACAA1
ACOT8
ELOVL1
ILVBL
PEX13
PHYH
SLC25A17
SLC27A2
ABCB11
ABCD2
ABCD3
ABCD4
ACAA2
ACAD10
ACAD11
ACOX1
ACOX2
ACOX3
ACOXL
AKT1
ALDH1L2
AMACR
AUH
CNR1
CPT1C
CPT2
CRAT
CROT
DECR1
DECR2
ECHDC1
ECHDC2
ECI1
ECI2
EHHADH
ETFA
ETFB
ETFBKMT
ETFDH
FABP1
GCDH
HADH
HADHA
HSD17B10
HSD17B4
IRS1
IRS2
IVD
LONP2
MCAT
MFSD2A
MTLN
PEX2
PEX5
PEX7
PLIN5
SESN2
TWIST1
TYSND1
ABHD1
ABHD2
ABHD3
ACOT4
ACOT7
ACSBG1
ACSBG2
ACSF3
ACSM1
ACSM2A
ACSM2B
ACSM3
ACSM4
ACSM5
ACSM6
AKR1C3
ALOX12B
ALOX15
ALOX15B
ALOX5
ALOXE3
ANXA1
ASAH2
ASAH2B
AVP
BRCA1
CBR1
CBR4
CD74
CEACAM1
CYP1A1
CYP1A2
CYP2C8
CYP2C9
CYP2D6
CYP2E1
CYP3A4
DAGLB
DEGS1
EDN1
EDN2
EIF6
ELOVL6
ELOVL7
ENSG00000205794
FA2H
FADS2B
FADS3
FADS6
GIP
GPX4
GSTM1
GSTM4
GSTP1
HACD1
HACD2
HACD3
HACD4
HPGDS
HSD17B12
HSD17B8
IL1B
INSIG1
INSIG2
LIAS
LIPH
LIPI
LPGAT1
LTC4S
MECR
MGLL
MID1IP1
MIF
MIR132
MIR204
MIR766
MLXIPL
NDUFAB1
OLAH
OXSM
PECR
PIBF1
PLA2G1B
PLA2G4A
PLA2G4F
PLP1
PNPLA8
PRKAA2
PRKAB1
PRKAB2
PRKAG1
PRKAG2
PRKAG3
PRXL2B
PTGDS
PTGES
PTGES2
PTGES3
PTGIS
PTGS1
QKI
RGN
SCD5
SLC45A3
TBXAS1
TECR
TECRL
THNSL2
WDTC1
XBP1
ADTRP
AIG1
CEL
FAAH
GLYATL2
LPIN1
LPIN2
LPIN3
MCEE
NUDT19
PCCA
PCCB
PLA2G15
SLC27A4
AACS
ACSL5
ACSL6
ACSS3
AWAT1
AWAT2
FAR1
FAR2
GGT1
GGT2
GGT3P
GGT5
GGT6
GGT7
GGTA1
GGTLC1
GGTLC2
GGTLC3
HMGCL
HMGCLL1
HTD2
PAM
PPT1
PPT2
SLC25A1
SLC27A5
ABHD16A
CYP4A11
CYP4F11
CYP4F12
CYP4F2
CYP4F3
FITM2
HPGD
LYPLA2
OXCT1
OXCT2
PTGR1
THEM5
TYRP1
ADORA1
ENPP7
GOT1
GPAM
AASDH
ABHD12
ABHD5
ABHD6
ACAD9
ACADSB
ACBD4
ACBD5
ACBD7
ACOT1
ACOT11
ACOT6
ACSF2
ADH5
ADH7
AKR1B1
AKR1C1
AKR1C2
AKR1C4
ALDH3A2
ALKBH7
ALOX5AP
AOAH
APPL2
ASAH1
ATP6V1B1
BAAT
C3
CES2
CRYL1
CYGB
CYP1B1
CYP24A1
CYP2A13
CYP2A6
CYP2A7
CYP2B6
CYP2C18
CYP2C19
CYP2D7
CYP2F1
CYP2G1P
CYP2J2
CYP2S1
CYP2U1
CYP4A22
CYP4B1
CYP4F8
CYP4V2
CYP4Z1
DAGLA
DBI
ECHDC3
EPHX1
ERFE
FAAH2
FABP2
FABP3
GHSR
GNPAT
GPAT2
GPAT4
GPX1
GSTA1
LYPLA1
MBLAC2
MORC2
NAAA
NCOR1
NR4A3
PEDS1
PLA2G2F
PLA2G4B
PLA2G4C
PLA2G4D
PLAA
PM20D1
PNPLA3
PRKAR2B
PTGR2
SGPL1
SIRT4
SLC22A13
SLC27A1
SLC27A3
SLC27A6
SNCA
SOX9
TH
THEM4
TNFRSF1A
TNXB
UCP3
UGT1A8
ZADH2
LTA4H
MGST2
MGST3
PRG3
SYK
ABCC1
ABCC10
CPA1
CYP4F22
DPEP2
MAPKAPK2
TLR2
A3GALT2
A4GALT
AADAC
ABCA4
ABHD12B
ABHD15
ABHD16B
ABHD4
ABHD8
ABO
ACAD8
ACBD3
ACER1
ACER2
ACER3
ACOT13
ACP3
ACP6
ADGRF5
ADH1A
ADH1B
ADH1C
ADH6
ADHFE1
ADM
ADRA2A
AFP
AGAP2
AGK
AGMO
AGPAT1
AGPAT3
AGPAT4
AGPAT5
AGPS
AJUBA
AKR1A1
AKR1B10
AKR1B15
AKR1D1
AKR7A2
ALDH1A1
ALDH1A2
ALDH1A3
ALDH3A1
ALDH3B1
ALDH3B2
ALDH8A1
ALG1
ALG10
ALG10B
ALG11
ALG14
ALG2
ALG8
ALK
AMBRA1
ANG
ANGPTL4
ANGPTL8
ANO9
AOX1
APOBEC1
APOL2
APOL4
APOL5
APP
ARMC5
ARSA
ASMT
ASPG
ASXL3
ATF2
ATG14
ATM
ATP1A1
ATP5F1A
ATP5F1B
ATP8B1
AVIL
B3GALNT1
B3GALT1
B3GALT2
B3GALT4
B3GALT5
B3GNT5
B4GALNT1
B4GALNT2
B4GALT1
B4GALT3
B4GALT4
B4GALT5
B4GALT6
BAX
BCAT1
BCAT2
BCKDHB
BCL11B
BCO1
BCO2
BDH1
BECN1
BLOC1S6
BMP2
BMP5
BMP6
BMX
BPNT1
BPNT2
BTN2A1
C1QTNF2
CACNA1H
CAPN2
CAT
CCDC3
CCDC71L
CCL19
CCL21
CCN1
CCR7
CD19
CDC42
CDIPT
CDK4
CDS1
CDS2
CEPT1
CERK
CERKL
CERS1
CERS2
CERS3
CERS4
CERS5
CERS6
CERT1
CFTR
CGA
CHAT
CHKB
CHP1
CHPT1
CHRM5
CHST10
CIDEA
CISH
CLCN2
CLN3
CLN6
CLN8
CLPS
CLPSL1
CLPSL2
CNEP1R1
COMT
COQ2
COX10
CPNE1
CPNE7
CPS1
CPTP
CRABP1
CRABP2
CREBL2
CRH
CRK
CRKL
CRLS1
CRPPA
CRTC3
CSF1R
CSNK1G2
CTDNEP1
CTH
CUBN
CWH43
CYB5R1
CYB5R2
CYB5R3
CYP11B1
CYP11B2
CYP17A1
CYP19A1
CYP21A2
CYP26A1
CYP26B1
CYP26C1
CYP27B1
CYP27C1
CYP2R1
CYP2W1
CYP39A1
CYP3A43
CYP3A5
CYP3A7
CYP4X1
CYP7B1
CYP8B1
DAB2
DAB2IP
DDHD1
DDHD2
DDX20
DEGS2
DGAT2L6
DGKA
DGKB
DGKD
DGKE
DGKG
DGKH
DGKI
DGKK
DGKZ
DHDDS
DHH
DHRS11
DHRS13
DHRS2
DHRS3
DHRS4
DHRS4L1
DHRS4L2
DHRS7
DHRS7B
DHRS9
DIO2
DISP3
DKK3
DKKL1
DNAJC15
DNAJC19
DOLPP1
DPEP1
DPM1
DPM2
DPM3
EBPL
EDF1
EDNRB
EEF1A2
EFR3A
EFR3B
EGR1
ENPP2
ENPP6
EPHA8
EPHX3
ERG28
ESR1
ETNK1
ETNK2
F2
FABP6
FAH
FAM126A
FAM126B
FAM135A
FAM135B
FAM3A
FAXDC2
FBXW7
FDX1
FDXR
FGF19
FGF2
FGF21
FGF23
FGFR3
FGFR4
FGR
FIG4
FITM1
FLT1
FLT3
FMC1
FNTB
FPR2
FSHB
FUT1
FUT2
FUT3
FUT5
FUT6
FUT7
FUT9
G6PC1
G6PD
GAL
GAL3ST1
GAL3ST2
GAL3ST3
GAL3ST4
GALC
GALR2
GATA6
GBA
GBA2
GBA3
GBGT1
GC
GDE1
GDPD1
GDPD2
GDPD3
GDPD4
GDPD5
GFI1
GK
GK2
GK5
GLA
GLB1
GLT6D1
GLTP
GLYATL3
GM2A
GOLM1
GPAA1
GPAT3
GPCPD1
GPD1
GPER1
GPLD1
GPR31
GPX5
GSTA3
H6PD
HCAR1
HCAR2
HDHD5
HEXA
HEXB
HINT2
HNF4A
HSD11B1
HSD11B2
HSD17B1
HSD17B11
HSD17B13
HSD17B14
HSD17B2
HSD17B3
HSD17B6
HSD3B1
HSD3B2
HSPG2
HTR2A
HTR2B
HTR2C
HTRA2
HULC
IAH1
ID2
IDH1
IFNG
IGFBP7
IL1A
IL1RN
IL4
IMPA1
IMPA2
INPP1
INPP4A
INPP4B
INPP5A
INPP5B
INPP5D
INPP5E
INPP5F
INPP5J
INPP5K
INPPL1
IP6K1
IP6K2
IP6K3
IPMK
ISYNA1
ITGB8
ITPKA
ITPKB
ITPKC
JAZF1
KBTBD2
KDSR
KIT
LACTB
LARGE1
LCLAT1
LDAH
LEPR
LGALS12
LGALS13
LHB
LIMA1
LIPF
LIPJ
LIPK
LIPM
LIPN
LIPT1
LPA
LPCAT1
LPCAT2
LPCAT4
LRAT
LRCOL1
LRP10
LRP2
LRP5
LRP8
LYN
MACROH2A1
MALRD1
MBOAT1
MBOAT2
MBOAT4
MBOAT7
MECP2
MED1
MIR29B1
MIR9-1
MOGAT1
MOGAT2
MOGAT3
MPDU1
MPPE1
MT3
MTM1
MTMR1
MTMR10
MTMR11
MTMR12
MTMR14
MTMR2
MTMR3
MTMR4
MTMR6
MTMR7
MTMR8
MTMR9
MTOR
NAA40
NAGA
NCEH1
NEU1
NEU2
NEU3
NEU4
NFE2L1
NFKB1
NKX1-1
NKX2-3
NOD2
NPC1L1
NR0B1
NR0B2
NR1D1
NR1D2
NR1I2
NR5A1
NR5A2
NSMAF
NUS1
OC90
OMA1
OPA3
ORMDL1
ORMDL2
ORMDL3
OSBP
OSBPL9
P2RX1
P2RX7
P2RY12
P3R3URF
PAFAH1B1
PAFAH1B2
PAFAH1B3
PAFAH2
PBX1
PC
PCYT1A
PCYT1B
PDE3A
PDE3B
PDGFA
PDGFB
PDGFRA
PDSS1
PDSS2
PEMT
PGAP1
PGAP2
PGAP3
PGAP4
PGAP6
PGP
PGS1
PHB2
PI4K2A
PI4K2B
PI4KA
PI4KAP1
PI4KAP2
PI4KB
PIAS4
PIGA
PIGB
PIGC
PIGF
PIGG
PIGH
PIGK
PIGL
PIGM
PIGN
PIGO
PIGP
PIGQ
PIGS
PIGT
PIGU
PIGV
PIGW
PIGX
PIGY
PIGZ
PIK3C2A
PIK3C2B
PIK3C2G
PIK3C3
PIK3CB
PIK3CD
PIK3CG
PIK3IP1
PIK3R2
PIK3R3
PIK3R4
PIK3R6
PIKFYVE
PIP4K2A
PIP4K2B
PIP4K2C
PIP4P1
PIP4P2
PIP5K1A
PIP5K1B
PIP5K1C
PIP5KL1
PIPSL
PISD
PITPNA
PITPNB
PITPNM1
PITPNM2
PITPNM3
PLA1A
PLA2G12A
PLA2G12B
PLA2G2C
PLA2G2D
PLA2G4E
PLA2G6
PLAAT1
PLAAT2
PLAAT3
PLAAT4
PLAAT5
PLAGL2
PLB1
PLBD1
PLBD2
PLCB1
PLCB2
PLCB3
PLCB4
PLCD1
PLCD3
PLCD4
PLCE1
PLCG1
PLCG2
PLCH1
PLCH2
PLCL1
PLCL2
PLCXD1
PLCXD2
PLCXD3
PLCZ1
PLD1
PLD2
PLD6
PLEK
PLEKHA1
PLGLB1
PLGLB2
PLPP1
PLPP2
PLPP3
PLPP4
PLPP5
PLPPR1
PLPPR2
PLPPR3
PLPPR4
PLPPR5
PLSCR3
PNLIP
PNLIPRP1
PNLIPRP2
PNLIPRP3
PNPLA1
PNPLA2
PNPLA4
PNPLA5
PNPLA6
PNPLA7
PORCN
PPM1L
PPP2CA
PPP2R1A
PPP2R5A
PRDX6
PRKCD
PRKCE
PRKD1
PRKD2
PRKD3
PRLH
PRLR
PRMT3
PROCA1
PROX1
PRPF19
PSAPL1
PTDSS1
PTDSS2
PTEN
PTK2
PTK2B
PTPMT1
PTPN11
PTPN22
PTPRN2
RAB38
RAB7A
RARRES2
RBP1
RBP2
RBP3
RBP4
RDH10
RDH11
RDH12
RDH13
RDH14
RDH16
RDH5
RDH8
REST
RETSAT
RFT1
RIDA
RLBP1
RNF213
RORC
RPE65
RUBCN
RUBCNL
SACM1L
SAMD8
SCCPDH
SCNN1B
SCP2D1
SCPEP1
SCT
SDR16C5
SDR42E1
SDR42E2
SDS
SDSL
SEL1L
SELENOI
SERAC1
SERINC1
SERINC2
SERINC3
SERINC4
SERINC5
SERPINA3
SERPINA6
SF1
SFTPB
SGMS1
SGMS2
SGPP1
SGPP2
SH3YL1
SIK1
SIRT2
SIRT3
SLA2
SLC16A1
SLC16A11
SLC22A24
SLC22A4
SLC35C1
SLC44A1
SLC44A2
SLC44A3
SLC44A4
SLC44A5
SMG1
SMPD2
SMPD3
SMPD4
SMPDL3A
SMPDL3B
SNAI1
SNAI2
SNX17
SOCS1
SOCS2
SOCS3
SOCS4
SOCS5
SOCS6
SOCS7
SORBS1
SPHK1
SPHK2
SPNS2
SPP1
SPTLC1
SPTLC2
SPTLC3
SPTSSA
SPTSSB
SRC
SRD5A1
SRD5A2
SRD5A3
ST3GAL1
ST3GAL2
ST3GAL3
ST3GAL4
ST3GAL5
ST3GAL6
ST6GALNAC3
ST6GALNAC4
ST6GALNAC5
ST6GALNAC6
ST8SIA1
ST8SIA2
ST8SIA3
ST8SIA4
ST8SIA5
ST8SIA6
STOML2
STS
STUB1
SULT1A1
SULT1A2
SULT1A3
SULT1A4
SULT1C3
SULT1E1
SULT2A1
SULT4A1
SUMF1
SYNJ1
SYNJ2
TAMM41
TEK
TEX2
TGFB1
THRA
THRSP
TIPARP
TLCD3B
TM6SF2
TM9SF2
TMEM150A
TMEM38B
TMEM86B
TNF
TNFAIP8L3
TPP1
TPRA1
TPTE
TPTE2
TRPV1
TSKU
TTC7A
TTC7B
TTR
UGCG
UGT1A1
UGT1A10
UGT1A3
UGT1A4
UGT1A7
UGT1A9
UGT2A1
UGT2A2
UGT2B10
UGT2B11
UGT2B15
UGT2B17
UGT2B28
UGT2B4
UGT2B7
UGT8
UVRAG
VAC14
VAPA
VAV2
VAV3
VSIG2
WASHC1
WNT4
YWHAH
ZBTB20
ZFP69
ZNF202
ZNF670
ZPBP2
SLC2A1
ACE
AVPR1B
BDKRB2
DRD2
DRD3
DRD4
EPRS1
FABP4
NMB
NMUR2
NTSR1
PLA2R1
PLIN2
RPS6KB1
SLC25A20
SPX
SSTR4
FIS1
MAP2K6
OXT
P2RX4
TNFRSF11A
TNFSF11
CD300LF
CLIP3
EPDR1
GLTPD2
LAPTM4B
MAG
MAP1LC3B
PLEKHA3
PLEKHA8
PLEKHA8P1
RTN4R
AFM
DBT
FABP12
FABP5P3
FABP7
FABP9
OXER1
PRR7
RBP5
RBP7
S100A8
S100A9
STX3
UCP1
ACBD6
ALDH6A1
ACO2
ADSL
ALAD
ALDH9A1
ALDOA
AOC3
APEX1
AQP7
BLVRA
BMPR1B
BPHL
CA2
CA4
CA6
CBR3
CD1D
CPOX
CRYZ
D2HGDH
ENO2
ENO3
ERP29
FH
FMO1
G0S2
GABARAPL1
GAD2
GAPDHS
GLUL
GPD2
GRHPR
GSTZ1
H2AZ1
HCCS
HIBCH
HSDL2
HSP90AA1
HSPH1
IDH3B
IDH3G
IL4I1
INMT
KMT5A
LDHA
LGALS1
MAOA
MDH1
MDH2
ME1
METAP1
MIX23
NBN
NCAPH2
NTHL1
ODC1
OSTC
PCBD1
PSME1
PTPRG
PTS
RAP1GDS1
REEP6
S100A10
SDHC
SDHD
SLC22A5
SMS
SUCLA2
SUCLG1
SUCLG2
TP53INP2
UBE2L6
UGDH
UROD
UROS
VNN1
XIST
YOD1
ALDH1B1
ALDH2
ALDH7A1
ACOT9
DPEP3
GPX2
MMAA
MMUT
PCTP
PON2
PON3
FFAR1
GNA11
GNA14
GNA15
GNAQ
FFAR2
FFAR3
SLC25A14
SLC25A27
UCP2
ILK
MMP1
OLR1
PDPK1
RXRB
RXRG
UBC
ATG2A
ATG2B
C2CD2L
PITPNC1
PRELID1
PRELID2
PRELID3A
PRELID3B
TRIAP1
AUP1
LDAF1
SMIM22
ZFYVE1
FAF2
PPIA
PPID
PTGFRN
RAB18
RAB3GAP1
SPART
TBC1D20
ABCC4
C1QTNF1
CRHR1
CRY1
CRY2
FZD4
GALR1
GDF9
GHRL
INHBA
KCNQ1
KDM5B
NKX3-1
NOS2
POMC
REN
RETN
SELENOM
TMF1
ADCK1
ATP13A2
C1QTNF3
CD24
CNBP
COMMD9
DDX3X
FUNDC2
GCKR
HDAC9
HPS6
IL18
ITGB6
LRP5L
MALL
MED13
MIR208A
MIR34A
MIR379
MIR590
MTCH2
OR10J5
RALY
RCN3
RTN4
SEC24A
SURF4
THADA
TLCD1
TLCD2
TLCD3A
TLCD4
USF1
USF2
ABCA10
ABCA13
ABCA6
ABCA9
ABCB1
ABCC11
ABCC2
ABCC3
ABCG2
ACVR1C
ANO3
ANO4
ANO6
ANO7
APOL3
APOL6
APOLD1
AQP9
ARL8B
ATG9A
ATG9B
ATP10A
ATP10B
ATP10D
ATP11A
ATP11B
ATP11C
ATP8A1
ATP8A2
ATP8B2
ATP8B3
ATP8B4
ATP9A
ATP9B
CFHR4
ENPP1
ESYT1
ESYT2
ESYT3
FASLG
FURIN
GOT2
GULP1
HILPDA
IKBKE
IL6
ITGAV
ITGB3
KCNN4
LBP
MEST
MFSD2B
MIR10B
NME4
NRIP1
[truncated: 171 more rows]
