# Supplementary material for: PRKAB2 as a tumor suppressor in renal cell carcinoma: inhibiting mitophagy via the LRPPRC-PRKN/parkin interaction and cardiolipin biosynthesis
Source: Autophagy. 2026 Feb 18;22(5):982–1002. doi: 10.1080/15548627.2026.2623985 (PMC13232994; doi:10.1080/15548627.2026.2623985)
Supplement: Supplementary table 3.xlsx [file KAUP_A_2623985_SM5986.xlsx]

## Sheet: Sheet1
Table S3. Differential regulated lipid identified by lipidomics analysis.
Index	Compounds	Substance	VIP	P-valuE	FDR	Fold_Change	Log2FC	abslog2FC	Type
LIPID-N-0090	FFA(18:2)	linoleic acid	1.13688	0.0213789	0.0711917	0.741094	-0.432271	0.432271	down
LIPID-P-2139	HexCer(t17:0/16:0(2OH))	(t17:0/16:0(2OH))	1.42785	0.0251577	0.0776238	0.109756	-3.18763	3.18763	down
LIPID-P-2133	HexCer(t15:0/16:2(2OH))	(t15:0/16:2(2OH))	1.16686	0.0297689	0.0814839	0.679718	-0.556993	0.556993	down
LIPID-P-2130	HexCer(t14:2/18:1(2OH))	(t14:2/18:1(2OH))	1.43044	0.0214225	0.0711917	9.79788	3.29247	3.29247	up
LIPID-P-0311	HexCer(d18:2/22:0)	Glycosphingolipid_HexCer(d18:2/22:0)	1.38312	0.00362599	0.0426178	1.96519	0.974669	0.974669	up
LIPID-P-0301	HexCer(d18:1/26:0)	Glycosphingolipid_HexCer(d18:1/26:0)	1.27506	0.0162307	0.063451	1.86801	0.901503	0.901503	up
LIPID-P-0300	HexCer(d18:1/25:0)	Glycosphingolipid_HexCer(d18:1/25:0)	1.18946	0.0329377	0.0868823	1.96794	0.976684	0.976684	up
LIPID-P-0299	HexCer(d18:1/24:0)	Glycosphingolipid_HexCer(d18:1/24:0)	1.16531	0.0296088	0.0813326	1.47978	0.565381	0.565381	up
LIPID-P-0296	HexCer(d18:1/20:0)	Glycosphingolipid_HexCer(d18:1/20:0)	1.36963	0.0105367	0.0549495	1.74257	0.801215	0.801215	up
LIPID-P-0291	HexCer(d18:1/14:0)	Glycosphingolipid_HexCer(d18:1/14:0)	1.21972	0.0132575	0.0596318	1.1651	0.220456	0.220456	up
LIPID-P-0288	HexCer(d16:1/24:0)	Glycosphingolipid_HexCer(d16:1/24:0)	1.28759	0.00534015	0.0463243	2.00405	1.00292	1.00292	up
LIPID-P-1578	BMP(22:6_22:6)	Bimonoacylglycerol phosphate_BMP(22:6_22:6)	1.37677	5.67156e-05	0.0130067	0.183232	-2.44826	2.44826	down
LIPID-P-1577	BMP(22:5_22:6)	Bimonoacylglycerol phosphate_BMP(22:5_22:6)	1.41441	6.1202e-05	0.0130067	0.118612	-3.07568	3.07568	down
LIPID-P-1576	BMP(22:5_22:5)	Bimonoacylglycerol phosphate_BMP(22:5_22:5)	1.35298	0.000954921	0.0270548	0.148153	-2.75484	2.75484	down
LIPID-P-1572	BMP(20:4_22:6)	Bimonoacylglycerol phosphate_BMP(20:4_22:6)	1.34524	6.70451e-05	0.0130067	0.100714	-3.31166	3.31166	down
LIPID-P-1608	BMP(20:4_22:5)	Bimonoacylglycerol phosphate_BMP(20:4_22:5)	1.4771	0.000411984	0.0199812	0.0739127	-3.75803	3.75803	down
LIPID-P-1604	BMP(20:4_22:4)	Bimonoacylglycerol phosphate_BMP(20:4_22:4)	1.46895	0.00808093	0.0527227	0.0878375	-3.50902	3.50902	down
LIPID-P-1602	BMP(20:4_20:4)	Bimonoacylglycerol phosphate_BMP(20:4_20:4)	1.4723	0.000289998	0.0160742	0.0867526	-3.52695	3.52695	down
LIPID-P-1607	BMP(20:3_22:6)	Bimonoacylglycerol phosphate_BMP(20:3_22:6)	1.37837	9.48134e-05	0.0158245	0.201627	-2.31024	2.31024	down
LIPID-P-1601	BMP(18:2_22:6)	Bimonoacylglycerol phosphate_BMP(18:2_22:6)	1.34456	0.000550981	0.0227516	0.181373	-2.46297	2.46297	down
LIPID-P-1600	BMP(18:2_22:5)	Bimonoacylglycerol phosphate_BMP(18:2_22:5)	1.39055	1.63128e-05	0.0130067	0.146504	-2.77099	2.77099	down
LIPID-P-1593	BMP(18:2_20:4)	Bimonoacylglycerol phosphate_BMP(18:2_20:4)	1.33457	5.84802e-05	0.0130067	0.106737	-3.22786	3.22786	down
LIPID-P-1599	BMP(18:1_22:6)	Bimonoacylglycerol phosphate_BMP(18:1_22:6)	1.30793	0.00172536	0.0311367	0.506012	-0.982756	0.982756	down
LIPID-P-1594	BMP(18:1_22:5)	Bimonoacylglycerol phosphate_BMP(18:1_22:5)	1.25077	0.00208878	0.0347545	0.367227	-1.44526	1.44526	down
LIPID-P-1591	BMP(18:1_22:4)	Bimonoacylglycerol phosphate_BMP(18:1_22:4)	1.31113	0.00114081	0.0276647	0.245316	-2.02729	2.02729	down
LIPID-P-1589	BMP(18:1_20:4)	Bimonoacylglycerol phosphate_BMP(18:1_20:4)	1.32893	0.000982232	0.0270548	0.257782	-1.95578	1.95578	down
LIPID-P-1584	BMP(18:1_20:2)	Bimonoacylglycerol phosphate_BMP(18:1_20:2)	1.14457	0.0219365	0.0716745	0.507697	-0.977961	0.977961	down
LIPID-P-1597	BMP(16:1_22:6)	Bimonoacylglycerol phosphate_BMP(16:1_22:6)	1.11306	0.0299315	0.0817846	0.64794	-0.626068	0.626068	down
LIPID-P-2434	Cer(t17:2/25:0)	ceramide_Cer(t17:2/25:0)	1.21489	0.00811984	0.0527227	0.548725	-0.865845	0.865845	down
LIPID-P-2422	Cer(t17:2/16:0)	ceramide_Cer(t17:2/16:0)	1.23611	0.00421103	0.0441212	1.56115	0.642614	0.642614	up
LIPID-P-2418	Cer(t17:1/22:1)	ceramide_Cer(t17:1/22:1)	1.46508	0.000261846	0.0158695	1.77421	0.827176	0.827176	up
LIPID-P-2415	Cer(t17:1/20:0)	ceramide_Cer(t17:1/20:0)	1.18783	0.0290477	0.08089	1.56988	0.650655	0.650655	up
LIPID-P-2400	Cer(t15:0/22:1)	ceramide_Cer(t15:0/22:1)	1.29871	0.0183143	0.0670063	1.60784	0.685127	0.685127	up
LIPID-P-1942	Cer(t15:0/18:0(2OH))	ceramide_Cer(t15:0/18:0(2OH))	1.41348	0.0416753	0.101539	12.5173	3.64586	3.64586	up
LIPID-P-2032	Cer(d25:0/18:0)	ceramide_Cer(d25:0/18:0)	1.25324	0.02893	0.08089	1.90307	0.928326	0.928326	up
LIPID-P-2030	Cer(d24:0/18:1)	ceramide_Cer(d24:0/18:1)	1.16694	0.00955838	0.0532076	1.76507	0.819723	0.819723	up
LIPID-P-2087	Cer(d18:2/26:1)	ceramide_Cer(d18:2/26:1)	1.27989	0.0286299	0.0808552	1.62552	0.700903	0.700903	up
LIPID-P-2077	Cer(d18:1/26:2)	ceramide_Cer(d18:1/26:2)	1.14252	0.0359935	0.0917313	0.639639	-0.644671	0.644671	down
LIPID-P-2075	Cer(d18:1/24:2)	ceramide_Cer(d18:1/24:2)	1.31712	0.00289695	0.0387934	0.435932	-1.19782	1.19782	down
LIPID-P-0110	Cer(d18:1/17:0)	ceramide_Cer(d18:1/17:0)	1.10102	0.0369439	0.0932308	0.536081	-0.899478	0.899478	down
LIPID-P-2499	Cer(d18:1/13:1(2OH))	ceramide_Cer(d18:1/13:1(2OH))	1.00657	0.049452	0.115239	1.56766	0.648617	0.648617	up
LIPID-N-0088	FFA(24:1)	Nervonic acid	1.20322	0.00848669	0.0527227	0.756919	-0.401789	0.401789	down
LIPID-P-0042	Carnitine C18:1	carnitine C18:1	1.03593	0.0459041	0.109097	1.56019	0.641726	0.641726	up
LIPID-P-0023	Carnitine C18:0	carnitine C18:0	1.26575	0.00740352	0.051758	0.682604	-0.550879	0.550879	down
LIPID-P-0039	Carnitine C16:1	carnitine C16:1	1.21179	0.0182309	0.0670063	2.12454	1.08715	1.08715	up
LIPID-P-0017	Carnitine C14:0	carnitine C14:0	1.42134	4.86428e-05	0.0130067	2.20676	1.14193	1.14193	up
LIPID-P-0438	LPE(P-16:0)	Lysophosphatidyl Ethanolamine_LPE(P-16:0)	1.26931	0.0344609	0.0892876	1.8976	0.924174	0.924174	up
LIPID-P-0414	LPE(24:0/0:0)	Lysophosphatidyl Ethanolamine_LPE(24:0/0:0)	1.39074	0.00725376	0.0512372	2.07813	1.05529	1.05529	up
LIPID-P-0433	LPE(22:4/0:0)	Lysophosphatidyl Ethanolamine_LPE(22:4/0:0)	1.10217	0.0491982	0.114927	0.583308	-0.77767	0.77767	down
LIPID-P-0431	LPE(22:3/0:0)	Lysophosphatidyl Ethanolamine_LPE(22:3/0:0)	1.27306	0.0260609	0.0786561	1.60945	0.686566	0.686566	up
LIPID-P-0427	LPE(22:2/0:0)	Lysophosphatidyl Ethanolamine_LPE(22:2/0:0)	1.17367	0.0138495	0.0605156	2.45712	1.29697	1.29697	up
LIPID-P-0421	LPE(22:1/0:0)	Lysophosphatidyl Ethanolamine_LPE(22:1/0:0)	1.39114	0.00449037	0.0446503	2.03664	1.02619	1.02619	up
LIPID-P-0413	LPE(22:0/0:0)	Lysophosphatidyl Ethanolamine_LPE(22:0/0:0)	1.37428	0.000739534	0.0249512	1.80829	0.854629	0.854629	up
LIPID-P-0412	LPE(20:0/0:0)	Lysophosphatidyl Ethanolamine_LPE(20:0/0:0)	1.24911	0.0097622	0.0538657	1.35996	0.443567	0.443567	up
LIPID-P-0424	LPE(18:2/0:0)	Lysophosphatidyl Ethanolamine_LPE(18:2/0:0)	1.2644	0.0153538	0.0620549	1.9991	0.999351	0.999351	up
LIPID-P-0418	LPE(18:1/0:0)	Lysophosphatidyl Ethanolamine_LPE(18:1/0:0)	1.32565	0.0032013	0.0404643	1.59096	0.669895	0.669895	up
LIPID-P-0415	LPE(16:1/0:0)	Lysophosphatidyl Ethanolamine_LPE(16:1/0:0)	1.38824	0.0228983	0.0737306	4.87057	2.28409	2.28409	up
LIPID-P-0408	LPE(16:0/0:0)	Lysophosphatidyl Ethanolamine_LPE(16:0/0:0)	1.38806	0.00123934	0.0283155	1.92338	0.943645	0.943645	up
LIPID-P-0429	LPE(0:0/20:3)	Lysophosphatidyl Ethanolamine_LPE(0:0/20:3)	1.30689	0.0041669	0.0441212	1.95304	0.965719	0.965719	up
LIPID-P-0419	LPE(0:0/20:1)	Lysophosphatidyl Ethanolamine_LPE(0:0/20:1)	1.3897	0.0138403	0.0605156	2.7286	1.44816	1.44816	up
LIPID-P-0423	LPE(0:0/18:2)	Lysophosphatidyl Ethanolamine_LPE(0:0/18:2)	1.3584	0.010466	0.0549495	2.21103	1.14472	1.14472	up
LIPID-P-0417	LPE(0:0/18:1)	Lysophosphatidyl Ethanolamine_LPE(0:0/18:1)	1.31082	0.0032069	0.0404643	1.5953	0.673826	0.673826	up
LIPID-P-0407	LPE(0:0/16:0)	Lysophosphatidyl Ethanolamine_LPE(0:0/16:0)	1.42325	0.000393551	0.0197029	1.87487	0.906794	0.906794	up
LIPID-N-0668	LPG(22:4)	Lysophosphatidylglycerol_LPG(22:4)	1.32918	0.000599731	0.0227516	0.244002	-2.03503	2.03503	down
LIPID-N-0665	LPG(20:2)	Lysophosphatidylglycerol_LPG(20:2)	1.15745	0.0275328	0.0797908	0.532937	-0.907963	0.907963	down
LIPID-N-0661	LPG(17:0)	Lysophosphatidylglycerol_LPG(17:0)	1.13984	0.0309299	0.0837751	0.589993	-0.76123	0.76123	down
LIPID-N-0166	LPG(16:0/0:0)	Lysophosphatidylglycerol_LPG(16:0/0:0)	1.35329	0.000241868	0.0158695	0.324599	-1.62327	1.62327	down
LIPID-P-0397	LPC(O-22:0)	lysophosphatidylcholine_LPC(O-22:0)	1.21529	0.0413179	0.101283	1.41087	0.496583	0.496583	up
LIPID-P-0399	LPC(O-16:1)	lysophosphatidylcholine_LPC(O-16:1)	1.14137	0.0180503	0.0670063	0.708552	-0.497054	0.497054	down
LIPID-P-0394	LPC(O-16:0)	lysophosphatidylcholine_LPC(O-16:0)	1.38107	0.0174745	0.0661111	2.16012	1.11111	1.11111	up
LIPID-P-1926	LPC(28:0)	lysophosphatidylcholine_LPC(28:0)	1.34933	0.0230759	0.0740506	3.27506	1.71152	1.71152	up
LIPID-P-1927	LPC(26:1)	lysophosphatidylcholine_LPC(26:1)	1.15102	0.0459799	0.109097	1.36218	0.445916	0.445916	up
LIPID-P-0392	LPC(22:6/0:0)	lysophosphatidylcholine_LPC(22:6/0:0)	1.14479	0.0254539	0.0778052	0.58859	-0.764665	0.764665	down
LIPID-P-0391	LPC(22:5/0:0)	lysophosphatidylcholine_LPC(22:5/0:0)	1.16204	0.0230931	0.0740506	0.584558	-0.774581	0.774581	down
LIPID-P-0388	LPC(22:4/0:0)	lysophosphatidylcholine_LPC(22:4/0:0)	1.34349	0.0044418	0.0446503	0.347792	-1.5237	1.5237	down
LIPID-P-0386	LPC(20:4/0:0)	lysophosphatidylcholine_LPC(20:4/0:0)	1.34941	0.00104753	0.0270548	0.399644	-1.32321	1.32321	down
LIPID-P-0384	LPC(20:3/0:0)	lysophosphatidylcholine_LPC(20:3/0:0)	1.33192	0.00296056	0.0389389	0.583999	-0.775962	0.775962	down
LIPID-P-0381	LPC(20:2/0:0)	lysophosphatidylcholine_LPC(20:2/0:0)	1.28631	0.00423815	0.0441212	0.358098	-1.48157	1.48157	down
LIPID-P-0368	LPC(16:1/0:0)	lysophosphatidylcholine_LPC(16:1/0:0)	1.34991	0.00913089	0.0532076	1.68384	0.751754	0.751754	up
LIPID-P-0354	LPC(16:0/0:0)	lysophosphatidylcholine_LPC(16:0/0:0)	1.30231	0.00523812	0.0461923	1.45114	0.537185	0.537185	up
LIPID-P-0350	LPC(14:0/0:0)	lysophosphatidylcholine_LPC(14:0/0:0)	1.37453	0.00861548	0.052779	2.01554	1.01116	1.01116	up
LIPID-P-0387	LPC(0:0/22:4)	lysophosphatidylcholine_LPC(0:0/22:4)	1.34536	0.00305931	0.0395671	0.374788	-1.41585	1.41585	down
LIPID-P-0380	LPC(0:0/20:2)	lysophosphatidylcholine_LPC(0:0/20:2)	1.27374	0.00653921	0.0499024	0.432355	-1.20971	1.20971	down
LIPID-P-0353	LPC(0:0/16:0)	lysophosphatidylcholine_LPC(0:0/16:0)	1.35999	0.00103963	0.0270548	1.5278	0.611458	0.611458	up
LIPID-P-0766	SM(d18:2/25:1)	sphingomyelin_SM(d18:2/25:1)	1.2022	0.00900809	0.0532076	0.523926	-0.932565	0.932565	down
LIPID-P-0765	SM(d18:2/24:1)	sphingomyelin_SM(d18:2/24:1)	1.2939	0.00269915	0.0387877	0.568968	-0.813581	0.813581	down
LIPID-P-0764	SM(d18:2/23:1)	sphingomyelin_SM(d18:2/23:1)	1.25404	0.00629045	0.0499024	0.465398	-1.10346	1.10346	down
LIPID-P-0762	SM(d18:2/20:1)	sphingomyelin_SM(d18:2/20:1)	1.19322	0.0201856	0.0699285	0.49487	-1.01488	1.01488	down
LIPID-P-0761	SM(d18:2/18:1)	sphingomyelin_SM(d18:2/18:1)	1.06622	0.0420367	0.102258	0.669496	-0.578852	0.578852	down
LIPID-P-0759	SM(d18:1/25:1)	sphingomyelin_SM(d18:1/25:1)	1.15923	0.0142217	0.0609067	0.694825	-0.525279	0.525279	down
LIPID-P-0758	SM(d18:1/24:1)	sphingomyelin_SM(d18:1/24:1)	1.16652	0.0144694	0.0613565	0.648229	-0.625423	0.625423	down
LIPID-P-0757	SM(d18:1/23:1)	sphingomyelin_SM(d18:1/23:1)	1.20902	0.00917282	0.0532076	0.588279	-0.765429	0.765429	down
LIPID-P-0745	SM(d18:1/23:0)	sphingomyelin_SM(d18:1/23:0)	1.20037	0.0110105	0.0550786	0.607856	-0.718199	0.718199	down
LIPID-P-0756	SM(d18:1/22:1)	sphingomyelin_SM(d18:1/22:1)	1.24961	0.00546221	0.0463243	0.563177	-0.82834	0.82834	down
LIPID-P-0744	SM(d18:1/22:0)	sphingomyelin_SM(d18:1/22:0)	1.16256	0.0155786	0.0623555	0.628807	-0.669311	0.669311	down
LIPID-P-0754	SM(d18:1/20:1)	sphingomyelin_SM(d18:1/20:1)	1.27143	0.0139045	0.0605156	0.666199	-0.585976	0.585976	down
LIPID-P-0742	SM(d18:1/20:0)	sphingomyelin_SM(d18:1/20:0)	1.16214	0.0213073	0.0711917	0.719173	-0.475588	0.475588	down
LIPID-P-0752	SM(d18:1/18:1)	sphingomyelin_SM(d18:1/18:1)	1.38533	0.000237267	0.0158695	0.602938	-0.729919	0.729919	down
LIPID-P-0740	SM(d18:1/18:0)	sphingomyelin_SM(d18:1/18:0)	1.12059	0.0409648	0.100721	0.695469	-0.523943	0.523943	down
LIPID-P-0734	SM(d18:0/22:0)	sphingomyelin_SM(d18:0/22:0)	1.28733	0.00330169	0.0413244	0.592047	-0.756216	0.756216	down
LIPID-P-0732	SM(d18:0/18:0)	sphingomyelin_SM(d18:0/18:0)	1.38234	0.00955001	0.0532076	1.54709	0.629554	0.629554	up
LIPID-P-0731	SM(d18:0/17:0)	sphingomyelin_SM(d18:0/17:0)	1.39546	0.0193898	0.068238	3.86742	1.95137	1.95137	up
LIPID-P-0728	SM(d18:0/13:0)	sphingomyelin_SM(d18:0/13:0)	1.26054	0.0348193	0.0899161	1.47584	0.561534	0.561534	up
LIPID-P-1350	PE(P-24:1_18:2)	Phosphatidylethanolamine_PE(P-24:1_18:2)	1.34141	0.026707	0.0788646	2.43121	1.28168	1.28168	up
LIPID-P-1338	PE(P-24:1_18:1)	Phosphatidylethanolamine_PE(P-24:1_18:1)	1.41909	0.0157892	0.062587	2.79941	1.48512	1.48512	up
LIPID-P-0656	PE(P-22:0_20:4)	Phosphatidylethanolamine_PE(P-22:0_20:4)	1.26756	0.00352929	0.0425416	0.450722	-1.14969	1.14969	down
LIPID-P-1407	PE(P-20:2_22:6)	Phosphatidylethanolamine_PE(P-20:2_22:6)	1.33174	0.00170225	0.0311367	0.373428	-1.4211	1.4211	down
LIPID-P-1401	PE(P-20:1_22:6)	Phosphatidylethanolamine_PE(P-20:1_22:6)	1.11151	0.0344088	0.0892876	0.802637	-0.31718	0.31718	down
LIPID-P-1344	PE(P-20:1_18:2)	Phosphatidylethanolamine_PE(P-20:1_18:2)	1.40376	0.0148681	0.0616987	2.31376	1.21024	1.21024	up
LIPID-P-1346	PE(P-20:0_20:3)	Phosphatidylethanolamine_PE(P-20:0_20:3)	1.37971	0.0124919	0.0588568	2.12947	1.09049	1.09049	up
LIPID-P-0633	PE(P-20:0_20:0)	Phosphatidylethanolamine_PE(P-20:0_20:0)	1.14067	0.0414675	0.101283	1.26501	0.339151	0.339151	up
LIPID-P-1322	PE(P-20:0_18:1)	Phosphatidylethanolamine_PE(P-20:0_18:1)	1.39487	0.0184177	0.0670063	2.6421	1.40168	1.40168	up
LIPID-P-1362	PE(P-19:0_20:4)	Phosphatidylethanolamine_PE(P-19:0_20:4)	1.12537	0.0308304	0.0837212	0.631329	-0.663536	0.663536	down
LIPID-P-1388	PE(P-18:2_20:4)	Phosphatidylethanolamine_PE(P-18:2_20:4)	1.3158	0.00709819	0.0511318	0.457256	-1.12892	1.12892	down
LIPID-P-1383	PE(P-18:1_24:4)	Phosphatidylethanolamine_PE(P-18:1_24:4)	1.31888	0.00155365	0.0305224	0.39765	-1.33043	1.33043	down
LIPID-P-1377	PE(P-18:1_22:4)	Phosphatidylethanolamine_PE(P-18:1_22:4)	1.32784	0.00359082	0.0425416	0.367976	-1.44232	1.44232	down
LIPID-P-1367	PE(P-18:1_22:3)	Phosphatidylethanolamine_PE(P-18:1_22:3)	1.18947	0.0187236	0.0671108	0.542184	-0.883146	0.883146	down
LIPID-P-1387	PE(P-18:1_20:5)	Phosphatidylethanolamine_PE(P-18:1_20:5)	1.41511	0.000808595	0.0251807	1.36862	0.452724	0.452724	up
LIPID-P-1357	PE(P-18:1_20:3)	Phosphatidylethanolamine_PE(P-18:1_20:3)	1.37626	0.0118539	0.0573126	1.61148	0.688385	0.688385	up
LIPID-P-0642	PE(P-18:1_18:1)	Phosphatidylethanolamine_PE(P-18:1_18:1)	1.3644	0.0310385	0.0837982	2.68986	1.42753	1.42753	up
LIPID-P-1329	PE(P-18:1_16:1)	Phosphatidylethanolamine_PE(P-18:1_16:1)	1.36965	0.0287431	0.0808552	4.16764	2.05923	2.05923	up
LIPID-P-1392	PE(P-18:0_24:6)	Phosphatidylethanolamine_PE(P-18:0_24:6)	1.19402	0.0289989	0.08089	1.39787	0.483232	0.483232	up
LIPID-P-1382	PE(P-18:0_24:5)	Phosphatidylethanolamine_PE(P-18:0_24:5)	1.12768	0.0213481	0.0711917	0.673987	-0.569208	0.569208	down
LIPID-P-0662	PE(P-18:0_22:6)	Phosphatidylethanolamine_PE(P-18:0_22:6)	1.26777	0.00501187	0.0459725	0.698326	-0.518028	0.518028	down
LIPID-P-0655	PE(P-18:0_22:4)	Phosphatidylethanolamine_PE(P-18:0_22:4)	1.32512	0.00111443	0.0276317	0.338018	-1.56483	1.56483	down
LIPID-P-0650	PE(P-18:0_22:3)	Phosphatidylethanolamine_PE(P-18:0_22:3)	1.28655	0.003805	0.0427925	0.362412	-1.4643	1.4643	down
LIPID-P-0644	PE(P-18:0_22:2)	Phosphatidylethanolamine_PE(P-18:0_22:2)	1.30181	0.0362768	0.091846	1.84582	0.884259	0.884259	up
LIPID-P-1375	PE(P-18:0_20:5)	Phosphatidylethanolamine_PE(P-18:0_20:5)	1.39011	0.00855154	0.0527457	1.45523	0.541252	0.541252	up
LIPID-P-0654	PE(P-18:0_20:4)	Phosphatidylethanolamine_PE(P-18:0_20:4)	1.18041	0.0175304	0.0661111	0.691561	-0.532072	0.532072	down
LIPID-P-1323	PE(P-18:0_20:1)	Phosphatidylethanolamine_PE(P-18:0_20:1)	1.24147	0.0268205	0.0788646	1.47012	0.555932	0.555932	up
LIPID-P-0632	PE(P-18:0_20:0)	Phosphatidylethanolamine_PE(P-18:0_20:0)	1.39614	0.00691361	0.0507112	1.92331	0.94359	0.94359	up
LIPID-P-1331	PE(P-18:0_18:2)	Phosphatidylethanolamine_PE(P-18:0_18:2)	1.38331	0.02048	0.0704291	2.52865	1.33837	1.33837	up
LIPID-P-0637	PE(P-18:0_18:1)	Phosphatidylethanolamine_PE(P-18:0_18:1)	1.37648	0.0292548	0.08089	2.48572	1.31367	1.31367	up
LIPID-P-0631	PE(P-18:0_18:0)	Phosphatidylethanolamine_PE(P-18:0_18:0)	1.40248	0.0110063	0.0550786	2.29934	1.20122	1.20122	up
LIPID-P-0630	PE(P-18:0_16:0)	Phosphatidylethanolamine_PE(P-18:0_16:0)	1.41386	0.0147694	0.0616987	2.62332	1.3914	1.3914	up
LIPID-P-1389	PE(P-17:0_22:6)	Phosphatidylethanolamine_PE(P-17:0_22:6)	1.26691	0.0121462	0.0579173	0.357392	-1.48442	1.48442	down
LIPID-P-0659	PE(P-17:0_22:5)	Phosphatidylethanolamine_PE(P-17:0_22:5)	1.12889	0.0442887	0.106238	0.672446	-0.57251	0.57251	down
LIPID-P-1361	PE(P-17:0_22:4)	Phosphatidylethanolamine_PE(P-17:0_22:4)	1.32366	0.00234008	0.0361627	0.327646	-1.60979	1.60979	down
LIPID-P-0648	PE(P-17:0_20:3)	Phosphatidylethanolamine_PE(P-17:0_20:3)	1.4458	6.12011e-05	0.0130067	1.65406	0.726014	0.726014	up
LIPID-P-1320	PE(P-17:0_20:1)	Phosphatidylethanolamine_PE(P-17:0_20:1)	1.24115	0.0327281	0.0867027	1.47662	0.562296	0.562296	up
LIPID-P-1317	PE(P-17:0_18:1)	Phosphatidylethanolamine_PE(P-17:0_18:1)	1.37488	0.0173224	0.0659172	2.2699	1.18263	1.18263	up
LIPID-P-1343	PE(P-16:1_22:2)	Phosphatidylethanolamine_PE(P-16:1_22:2)	1.14046	0.0227406	0.073528	0.686403	-0.542872	0.542872	down
LIPID-P-1373	PE(P-16:1_20:4)	Phosphatidylethanolamine_PE(P-16:1_20:4)	1.11871	0.0465315	0.109919	0.691347	-0.532517	0.532517	down
LIPID-P-1391	PE(P-16:0_24:6)	Phosphatidylethanolamine_PE(P-16:0_24:6)	1.38016	0.0208409	0.0709573	2.32555	1.21757	1.21757	up
LIPID-P-1366	PE(P-16:0_24:4)	Phosphatidylethanolamine_PE(P-16:0_24:4)	1.04102	0.0440068	0.105889	0.768221	-0.380406	0.380406	down
LIPID-P-1335	PE(P-16:0_24:2)	Phosphatidylethanolamine_PE(P-16:0_24:2)	1.40574	0.0159363	0.062587	2.60906	1.38353	1.38353	up
LIPID-P-1355	PE(P-16:0_22:4)	Phosphatidylethanolamine_PE(P-16:0_22:4)	1.24969	0.0177735	0.0661976	0.560636	-0.834863	0.834863	down
LIPID-P-0638	PE(P-16:0_22:1)	Phosphatidylethanolamine_PE(P-16:0_22:1)	1.35409	0.0239424	0.075834	2.0885	1.06247	1.06247	up
LIPID-P-1312	PE(P-16:0_22:0)	Phosphatidylethanolamine_PE(P-16:0_22:0)	1.3858	0.0183414	0.0670063	2.78709	1.47876	1.47876	up
LIPID-P-0657	PE(P-16:0_20:5)	Phosphatidylethanolamine_PE(P-16:0_20:5)	1.39042	0.0152496	0.0619563	1.7739	0.826927	0.826927	up
LIPID-P-1340	PE(P-16:0_20:3)	Phosphatidylethanolamine_PE(P-16:0_20:3)	1.39895	0.0159022	0.062587	2.4851	1.3133	1.3133	up
LIPID-P-1330	PE(P-16:0_20:2)	Phosphatidylethanolamine_PE(P-16:0_20:2)	1.35584	0.0256053	0.0778052	2.26084	1.17686	1.17686	up
LIPID-P-1318	PE(P-16:0_20:1)	Phosphatidylethanolamine_PE(P-16:0_20:1)	1.37331	0.0252977	0.0778052	2.50346	1.32393	1.32393	up
LIPID-P-0640	PE(P-16:0_18:2)	Phosphatidylethanolamine_PE(P-16:0_18:2)	1.31962	0.0374319	0.0938519	3.37987	1.75697	1.75697	up
LIPID-P-0636	PE(P-16:0_18:1)	Phosphatidylethanolamine_PE(P-16:0_18:1)	1.37946	0.0263538	0.0786561	3.0568	1.61202	1.61202	up
LIPID-P-0635	PE(P-16:0_17:1)	Phosphatidylethanolamine_PE(P-16:0_17:1)	1.39089	0.0261693	0.0786561	3.27909	1.7133	1.7133	up
LIPID-P-0634	PE(P-16:0_16:1)	Phosphatidylethanolamine_PE(P-16:0_16:1)	1.38077	0.0314093	0.0843378	6.66054	2.73564	2.73564	up
LIPID-P-0646	PE(P-15:0_20:3)	Phosphatidylethanolamine_PE(P-15:0_20:3)	1.39332	0.0158824	0.062587	2.56774	1.3605	1.3605	up
LIPID-P-1328	PE(P-15:0_18:2)	Phosphatidylethanolamine_PE(P-15:0_18:2)	1.35977	0.00824055	0.0527227	2.25153	1.17091	1.17091	up
LIPID-P-1316	PE(P-15:0_18:1)	Phosphatidylethanolamine_PE(P-15:0_18:1)	1.4088	0.0152415	0.0619563	2.384	1.25338	1.25338	up
LIPID-P-1386	PE(P-14:0_22:6)	Phosphatidylethanolamine_PE(P-14:0_22:6)	1.23009	0.00793511	0.0527227	0.622594	-0.683636	0.683636	down
LIPID-P-1352	PE(P-14:0_20:4)	Phosphatidylethanolamine_PE(P-14:0_20:4)	1.09664	0.0399319	0.0985284	0.626928	-0.673629	0.673629	down
LIPID-P-1315	PE(P-14:0_18:1)	Phosphatidylethanolamine_PE(P-14:0_18:1)	1.36189	0.0243759	0.0762268	2.11646	1.08165	1.08165	up
LIPID-N-0785	PE(O-24:2_18:1)	Phosphatidylethanolamine_PE(O-24:2_18:1)	1.41121	0.0156692	0.0623555	2.90374	1.53791	1.53791	up
LIPID-N-0787	PE(O-24:1_18:2)	Phosphatidylethanolamine_PE(O-24:1_18:2)	1.31103	0.0217946	0.0716541	2.05307	1.03778	1.03778	up
LIPID-N-0799	PE(O-22:1_20:3)	Phosphatidylethanolamine_PE(O-22:1_20:3)	1.3275	0.0375894	0.0940948	2.08331	1.05888	1.05888	up
LIPID-N-0782	PE(O-22:1_18:2)	Phosphatidylethanolamine_PE(O-22:1_18:2)	1.31912	0.0329712	0.0868823	2.4496	1.29254	1.29254	up
LIPID-N-0765	PE(O-22:1_18:1)	Phosphatidylethanolamine_PE(O-22:1_18:1)	1.39045	0.019734	0.0688251	2.46261	1.30019	1.30019	up
LIPID-N-0860	PE(O-20:3_20:4)	Phosphatidylethanolamine_PE(O-20:3_20:4)	1.17518	0.00232775	0.0361627	0.324814	-1.62232	1.62232	down
LIPID-N-0873	PE(O-20:2_22:6)	Phosphatidylethanolamine_PE(O-20:2_22:6)	1.01699	0.0475158	0.111904	0.783725	-0.35158	0.35158	down
LIPID-N-0865	PE(O-20:1_22:6)	Phosphatidylethanolamine_PE(O-20:1_22:6)	1.08474	0.032008	0.0855016	0.717686	-0.478575	0.478575	down
LIPID-N-0826	PE(O-20:1_22:4)	Phosphatidylethanolamine_PE(O-20:1_22:4)	1.26697	0.00429272	0.0441212	0.514564	-0.958579	0.958579	down
LIPID-N-0762	PE(O-20:1_20:1)	Phosphatidylethanolamine_PE(O-20:1_20:1)	1.27157	0.0207312	0.0709573	1.60185	0.679738	0.679738	up
LIPID-N-0777	PE(O-20:1_18:2)	Phosphatidylethanolamine_PE(O-20:1_18:2)	1.33675	0.0292707	0.08089	2.56777	1.36052	1.36052	up
LIPID-N-0760	PE(O-20:1_18:1)	Phosphatidylethanolamine_PE(O-20:1_18:1)	1.37179	0.0187048	0.0671108	2.49562	1.3194	1.3194	up
LIPID-N-0801	PE(O-20:0_22:4)	Phosphatidylethanolamine_PE(O-20:0_22:4)	1.25065	0.0068406	0.0507112	0.392715	-1.34844	1.34844	down
LIPID-N-0741	PE(O-20:0_18:1)	Phosphatidylethanolamine_PE(O-20:0_18:1)	1.35343	0.00758135	0.0520631	1.8538	0.890488	0.890488	up
LIPID-N-0731	PE(O-20:0_16:0)	Phosphatidylethanolamine_PE(O-20:0_16:0)	1.21449	0.00841244	0.0527227	0.680305	-0.555747	0.555747	down
LIPID-N-0815	PE(O-19:1_20:4)	Phosphatidylethanolamine_PE(O-19:1_20:4)	1.01284	0.0460427	0.109097	0.797916	-0.325691	0.325691	down
LIPID-N-0861	PE(O-18:2_22:5)	Phosphatidylethanolamine_PE(O-18:2_22:5)	1.13647	0.0191324	0.0679483	0.71468	-0.48463	0.48463	down
LIPID-N-0819	PE(O-18:2_22:3)	Phosphatidylethanolamine_PE(O-18:2_22:3)	1.29571	0.00180486	0.0321627	0.356727	-1.48711	1.48711	down
LIPID-N-0837	PE(O-18:2_20:4)	Phosphatidylethanolamine_PE(O-18:2_20:4)	1.28149	0.0051668	0.0461923	0.657764	-0.604358	0.604358	down
LIPID-N-0778	PE(O-18:2_20:1)	Phosphatidylethanolamine_PE(O-18:2_20:1)	1.23617	0.0387455	0.096486	1.5252	0.608995	0.608995	up
LIPID-N-0791	PE(O-18:2_18:2)	Phosphatidylethanolamine_PE(O-18:2_18:2)	1.29288	0.0366725	0.0926966	2.10048	1.07072	1.07072	up
LIPID-N-0774	PE(O-18:2_18:1)	Phosphatidylethanolamine_PE(O-18:2_18:1)	1.36263	0.0276777	0.0798434	2.31925	1.21366	1.21366	up
LIPID-N-0847	PE(O-18:1_24:5)	Phosphatidylethanolamine_PE(O-18:1_24:5)	1.15367	0.0181177	0.0670063	0.655209	-0.609973	0.609973	down
LIPID-N-0828	PE(O-18:1_24:4)	Phosphatidylethanolamine_PE(O-18:1_24:4)	1.34145	0.00154065	0.0305224	0.432761	-1.20836	1.20836	down
LIPID-N-0859	PE(O-18:1_22:6)	Phosphatidylethanolamine_PE(O-18:1_22:6)	1.1365	0.0213683	0.0711917	0.748315	-0.418283	0.418283	down
LIPID-N-0842	PE(O-18:1_22:5)	Phosphatidylethanolamine_PE(O-18:1_22:5)	1.2044	0.0130456	0.0595568	0.667406	-0.583363	0.583363	down
LIPID-N-0820	PE(O-18:1_22:4)	Phosphatidylethanolamine_PE(O-18:1_22:4)	1.3143	0.00170771	0.0311367	0.385394	-1.37559	1.37559	down
LIPID-N-0814	PE(O-18:1_20:4)	Phosphatidylethanolamine_PE(O-18:1_20:4)	1.18282	0.0262821	0.0786561	0.691769	-0.531638	0.531638	down
LIPID-N-0794	PE(O-18:1_20:3)	Phosphatidylethanolamine_PE(O-18:1_20:3)	1.15556	0.0270019	0.0792192	0.680282	-0.555795	0.555795	down
LIPID-N-0773	PE(O-18:1_18:2)	Phosphatidylethanolamine_PE(O-18:1_18:2)	1.33652	0.0334365	0.08751	2.52866	1.33837	1.33837	up
LIPID-N-0753	PE(O-18:1_18:1)	Phosphatidylethanolamine_PE(O-18:1_18:1)	1.36589	0.028258	0.0807622	2.75208	1.46052	1.46052	up
LIPID-N-0737	PE(O-18:1_16:0)	Phosphatidylethanolamine_PE(O-18:1_16:0)	1.05396	0.048976	0.114733	0.825851	-0.276047	0.276047	down
LIPID-N-0796	PE(O-18:0_22:4)	Phosphatidylethanolamine_PE(O-18:0_22:4)	1.29598	0.00286465	0.0387934	0.332569	-1.58827	1.58827	down
LIPID-N-0784	PE(O-18:0_22:3)	Phosphatidylethanolamine_PE(O-18:0_22:3)	1.18683	0.0134539	0.0598197	0.333658	-1.58356	1.58356	down
LIPID-N-0776	PE(O-18:0_20:3)	Phosphatidylethanolamine_PE(O-18:0_20:3)	1.22651	0.0397389	0.0982082	1.59197	0.670815	0.670815	up
LIPID-N-0738	PE(O-18:0_18:1)	Phosphatidylethanolamine_PE(O-18:0_18:1)	1.40936	0.0115457	0.0565265	2.10659	1.07491	1.07491	up
LIPID-N-0836	PE(O-17:2_20:4)	Phosphatidylethanolamine_PE(O-17:2_20:4)	1.18355	0.00834402	0.0527227	0.603527	-0.728511	0.728511	down
LIPID-N-0771	PE(O-17:2_18:1)	Phosphatidylethanolamine_PE(O-17:2_18:1)	1.25953	0.0427092	0.103247	2.27628	1.18668	1.18668	up
LIPID-N-0858	PE(O-17:1_22:6)	Phosphatidylethanolamine_PE(O-17:1_22:6)	1.27635	0.0130812	0.0595568	0.690731	-0.533805	0.533805	down
LIPID-N-0841	PE(O-17:1_22:5)	Phosphatidylethanolamine_PE(O-17:1_22:5)	1.19509	0.0121314	0.0579173	0.639657	-0.64463	0.64463	down
LIPID-N-0816	PE(O-17:1_22:4)	Phosphatidylethanolamine_PE(O-17:1_22:4)	1.32793	0.00278885	0.0387934	0.329085	-1.60347	1.60347	down
LIPID-N-0811	PE(O-17:1_20:4)	Phosphatidylethanolamine_PE(O-17:1_20:4)	1.16986	0.0166091	0.0644433	0.669179	-0.579535	0.579535	down
LIPID-N-0770	PE(O-17:1_18:2)	Phosphatidylethanolamine_PE(O-17:1_18:2)	1.43207	0.0146669	0.0616886	4.23062	2.08087	2.08087	up
LIPID-N-0751	PE(O-17:1_18:1)	Phosphatidylethanolamine_PE(O-17:1_18:1)	1.32594	0.0361978	0.0917958	3.10241	1.63339	1.63339	up
LIPID-N-0833	PE(O-16:2_20:4)	Phosphatidylethanolamine_PE(O-16:2_20:4)	1.10229	0.0456938	0.108768	0.72814	-0.457712	0.457712	down
LIPID-N-0769	PE(O-16:2_16:1)	Phosphatidylethanolamine_PE(O-16:2_16:1)	1.31306	0.0492437	0.114927	5.90987	2.56313	2.56313	up
LIPID-N-0823	PE(O-16:1_24:4)	Phosphatidylethanolamine_PE(O-16:1_24:4)	1.13921	0.029117	0.08089	0.740015	-0.434373	0.434373	down
LIPID-N-0759	PE(O-16:1_22:1)	Phosphatidylethanolamine_PE(O-16:1_22:1)	1.33384	0.0295276	0.0812531	2.39577	1.26049	1.26049	up
LIPID-N-0831	PE(O-16:1_20:5)	Phosphatidylethanolamine_PE(O-16:1_20:5)	1.40493	0.0148524	0.0616987	2.52371	1.33555	1.33555	up
LIPID-N-0789	PE(O-16:1_20:3)	Phosphatidylethanolamine_PE(O-16:1_20:3)	1.36219	0.0226321	0.07333	2.42636	1.2788	1.2788	up
LIPID-N-0755	PE(O-16:1_20:1)	Phosphatidylethanolamine_PE(O-16:1_20:1)	1.3852	0.0195617	0.0683778	2.49742	1.32044	1.32044	up
LIPID-N-0750	PE(O-16:1_18:1)	Phosphatidylethanolamine_PE(O-16:1_18:1)	1.3921	0.0240118	0.0758987	3.59175	1.84469	1.84469	up
LIPID-N-0748	PE(O-16:1_16:1)	Phosphatidylethanolamine_PE(O-16:1_16:1)	1.3695	0.0347459	0.0898761	6.86561	2.77939	2.77939	up
LIPID-N-0740	PE(O-16:0_20:1)	Phosphatidylethanolamine_PE(O-16:0_20:1)	1.44285	0.00515837	0.0461923	3.1696	1.6643	1.6643	up
LIPID-N-0749	PE(O-16:0_18:2)	Phosphatidylethanolamine_PE(O-16:0_18:2)	1.3698	0.00649175	0.0499024	3.4234	1.77543	1.77543	up
LIPID-N-0736	PE(O-16:0_18:1)	Phosphatidylethanolamine_PE(O-16:0_18:1)	1.31524	0.0358681	0.091709	1.85133	0.888559	0.888559	up
LIPID-N-0735	PE(O-16:0_16:1)	Phosphatidylethanolamine_PE(O-16:0_16:1)	1.40181	0.0272454	0.0796324	6.83713	2.77339	2.77339	up
LIPID-N-0806	PE(O-15:1_20:4)	Phosphatidylethanolamine_PE(O-15:1_20:4)	1.25126	0.0138619	0.0605156	0.691846	-0.531478	0.531478	down
LIPID-N-0341	PE(24:0_16:1)	Phosphatidylethanolamine_PE(24:0_16:1)	1.40893	0.00655933	0.0499024	1.8604	0.89561	0.89561	up
LIPID-N-0419	PE(22:6_20:0)	Phosphatidylethanolamine_PE(22:6_20:0)	1.28942	0.0103536	0.0549495	0.629554	-0.667598	0.667598	down
LIPID-N-0426	PE(22:6_18:1)	Phosphatidylethanolamine_PE(22:6_18:1)	1.3191	0.00215262	0.0347545	0.691209	-0.532806	0.532806	down
LIPID-N-0415	PE(22:6_18:0)	Phosphatidylethanolamine_PE(22:6_18:0)	1.28094	0.00482528	0.0448434	0.622357	-0.684185	0.684185	down
LIPID-N-1102	PE(22:3_20:4)	Phosphatidylethanolamine_PE(22:3_20:4)	1.24536	0.00994225	0.0543323	0.618292	-0.69364	0.69364	down
LIPID-N-1103	PE(22:2_22:5)	Phosphatidylethanolamine_PE(22:2_22:5)	1.25273	0.00598911	0.0491804	0.611216	-0.710245	0.710245	down
LIPID-N-0359	PE(22:2_18:0)	Phosphatidylethanolamine_PE(22:2_18:0)	1.2696	0.0264889	0.0787564	1.6702	0.740023	0.740023	up
LIPID-N-0421	PE(20:4_22:2)	Phosphatidylethanolamine_PE(20:4_22:2)	1.21824	0.0142635	0.0609067	0.637155	-0.650285	0.650285	down
LIPID-N-0393	PE(20:4_20:0)	Phosphatidylethanolamine_PE(20:4_20:0)	1.13074	0.027608	0.0797908	0.683575	-0.548828	0.548828	down
LIPID-N-0387	PE(20:4_18:0)	Phosphatidylethanolamine_PE(20:4_18:0)	1.21837	0.0107897	0.0549495	0.626854	-0.673799	0.673799	down
LIPID-N-0380	PE(20:4_14:0)	Phosphatidylethanolamine_PE(20:4_14:0)	1.25071	0.0134903	0.0598197	1.44735	0.533412	0.533412	up
LIPID-N-0372	PE(20:3_18:0)	Phosphatidylethanolamine_PE(20:3_18:0)	1.19314	0.0275407	0.0797908	0.678052	-0.560532	0.560532	down
LIPID-N-1099	PE(20:2_20:5)	Phosphatidylethanolamine_PE(20:2_20:5)	1.33532	0.0236419	0.075189	2.12561	1.08788	1.08788	up
LIPID-N-0354	PE(20:2_16:0)	Phosphatidylethanolamine_PE(20:2_16:0)	1.18443	0.033861	0.0881749	1.39752	0.482871	0.482871	up
LIPID-N-1092	PE(20:1_20:4)	Phosphatidylethanolamine_PE(20:1_20:4)	1.17326	0.0176314	0.0661408	0.684959	-0.545911	0.545911	down
LIPID-N-0358	PE(20:1_18:1)	Phosphatidylethanolamine_PE(20:1_18:1)	1.34609	0.0154086	0.0621146	1.53048	0.613986	0.613986	up
LIPID-N-0337	PE(20:1_16:0)	Phosphatidylethanolamine_PE(20:1_16:0)	1.28987	0.0279539	0.0804905	1.54672	0.629217	0.629217	up
LIPID-N-0357	PE(20:0_18:2)	Phosphatidylethanolamine_PE(20:0_18:2)	1.18149	0.0148527	0.0616987	0.725726	-0.462504	0.462504	down
LIPID-N-0328	PE(20:0_18:0)	Phosphatidylethanolamine_PE(20:0_18:0)	1.42043	0.00014927	0.0158245	0.336989	-1.56923	1.56923	down
LIPID-N-1091	PE(19:1_20:4)	Phosphatidylethanolamine_PE(19:1_20:4)	1.21227	0.0282979	0.0807622	0.535905	-0.899952	0.899952	down
LIPID-N-0355	PE(19:0_18:2)	Phosphatidylethanolamine_PE(19:0_18:2)	1.4736	0.00140312	0.0298306	5.92074	2.56578	2.56578	up
LIPID-N-0384	PE(18:3_18:1)	Phosphatidylethanolamine_PE(18:3_18:1)	1.18786	0.0255365	0.0778052	1.60827	0.685512	0.685512	up
LIPID-N-0365	PE(18:3_16:0)	Phosphatidylethanolamine_PE(18:3_16:0)	1.2717	0.0274943	0.0797908	2.06424	1.04561	1.04561	up
LIPID-N-0370	PE(18:2_19:1)	Phosphatidylethanolamine_PE(18:2_19:1)	1.15052	0.0249015	0.07714	0.745062	-0.424567	0.424567	down
LIPID-N-0350	PE(18:2_16:0)	Phosphatidylethanolamine_PE(18:2_16:0)	1.31224	0.0159682	0.062587	1.41137	0.497098	0.497098	up
LIPID-N-0416	PE(18:1_22:5)	Phosphatidylethanolamine_PE(18:1_22:5)	1.17028	0.0177863	0.0661976	0.722357	-0.469216	0.469216	down
LIPID-N-0352	PE(18:1_18:1)	Phosphatidylethanolamine_PE(18:1_18:1)	1.36691	0.00437912	0.0446503	1.58953	0.6686	0.6686	up
LIPID-N-0349	PE(18:1_16:1)	Phosphatidylethanolamine_PE(18:1_16:1)	1.34769	0.0283216	0.0807622	3.42324	1.77536	1.77536	up
LIPID-N-0404	PE(18:0_24:5)	Phosphatidylethanolamine_PE(18:0_24:5)	1.23272	0.00803546	0.0527227	0.658351	-0.603072	0.603072	down
LIPID-N-0378	PE(18:0_24:3)	Phosphatidylethanolamine_PE(18:0_24:3)	1.21104	0.00849271	0.0527227	0.624053	-0.680258	0.680258	down
LIPID-N-0403	PE(18:0_22:5)	Phosphatidylethanolamine_PE(18:0_22:5)	1.13601	0.0312483	0.0841967	0.688725	-0.537999	0.537999	down
LIPID-N-0392	PE(18:0_22:4)	Phosphatidylethanolamine_PE(18:0_22:4)	1.34371	0.0013672	0.0294708	0.449962	-1.15212	1.15212	down
LIPID-N-0353	PE(18:0_18:2)	Phosphatidylethanolamine_PE(18:0_18:2)	1.08531	0.0357389	0.0915294	0.787103	-0.345376	0.345376	down
LIPID-N-0327	PE(18:0_18:0)	Phosphatidylethanolamine_PE(18:0_18:0)	1.11634	0.0253623	0.0778052	0.683002	-0.550039	0.550039	down
LIPID-N-1087	PE(17:2_20:3)	Phosphatidylethanolamine_PE(17:2_20:3)	1.27355	0.0244103	0.0762268	1.63606	0.710223	0.710223	up
LIPID-N-0414	PE(17:0_22:6)	Phosphatidylethanolamine_PE(17:0_22:6)	1.3284	0.00148724	0.0305224	0.449979	-1.15207	1.15207	down
LIPID-N-0402	PE(17:0_22:5)	Phosphatidylethanolamine_PE(17:0_22:5)	1.09581	0.0205116	0.0704291	0.51013	-0.971062	0.971062	down
LIPID-N-0386	PE(17:0_20:4)	Phosphatidylethanolamine_PE(17:0_20:4)	1.30555	0.00503565	0.0459725	0.405598	-1.30188	1.30188	down
LIPID-N-1063	PE(17:0_18:2)	Phosphatidylethanolamine_PE(17:0_18:2)	1.19845	0.00910735	0.0532076	0.548123	-0.867429	0.867429	down
LIPID-N-0396	PE(16:1_20:4)	Phosphatidylethanolamine_PE(16:1_20:4)	1.21817	0.0291905	0.08089	1.35298	0.436136	0.436136	up
LIPID-N-0366	PE(16:1_18:2)	Phosphatidylethanolamine_PE(16:1_18:2)	1.32264	0.0263053	0.0786561	2.61183	1.38506	1.38506	up
LIPID-N-0335	PE(16:1_18:0)	Phosphatidylethanolamine_PE(16:1_18:0)	1.38983	0.0103638	0.0549495	2.19846	1.13649	1.13649	up
LIPID-N-0348	PE(16:1_17:1)	Phosphatidylethanolamine_PE(16:1_17:1)	1.2342	0.0349611	0.0901324	2.09955	1.07008	1.07008	up
LIPID-N-0347	PE(16:1_16:1)	Phosphatidylethanolamine_PE(16:1_16:1)	1.36451	0.032737	0.0867027	7.46048	2.89927	2.89927	up
LIPID-N-0331	PE(16:1_16:0)	Phosphatidylethanolamine_PE(16:1_16:0)	1.37415	0.0219225	0.0716745	3.48021	1.79917	1.79917	up
LIPID-N-0329	PE(16:1_14:0)	Phosphatidylethanolamine_PE(16:1_14:0)	1.34481	0.0360408	0.0917313	4.98289	2.31698	2.31698	up
LIPID-N-0389	PE(16:0_22:4)	Phosphatidylethanolamine_PE(16:0_22:4)	1.2671	0.0127142	0.059392	0.54483	-0.876123	0.876123	down
LIPID-N-0397	PE(16:0_20:5)	Phosphatidylethanolamine_PE(16:0_20:5)	1.27785	0.0228432	0.073706	1.81609	0.860839	0.860839	up
LIPID-N-1056	PE(16:0_19:1)	Phosphatidylethanolamine_PE(16:0_19:1)	1.18561	0.0181423	0.0670063	0.744563	-0.425535	0.425535	down
LIPID-N-0334	PE(16:0_18:1)	Phosphatidylethanolamine_PE(16:0_18:1)	1.35917	0.0137432	0.0605156	1.68743	0.754828	0.754828	up
LIPID-N-0325	PE(16:0_18:0)	Phosphatidylethanolamine_PE(16:0_18:0)	1.19873	0.011037	0.0550786	0.730418	-0.453206	0.453206	down
LIPID-N-1055	PE(16:0_17:1)	Phosphatidylethanolamine_PE(16:0_17:1)	1.29252	0.00305431	0.0395671	0.701056	-0.512397	0.512397	down
LIPID-N-1086	PE(15:1_22:4)	Phosphatidylethanolamine_PE(15:1_22:4)	1.19945	0.0177519	0.0661976	0.598486	-0.740611	0.740611	down
LIPID-N-1080	PE(15:1_22:3)	Phosphatidylethanolamine_PE(15:1_22:3)	1.22857	0.0101523	0.05453	0.566157	-0.820727	0.820727	down
LIPID-N-1067	PE(15:1_20:2)	Phosphatidylethanolamine_PE(15:1_20:2)	1.33378	0.0122353	0.0580707	2.96024	1.56571	1.56571	up
LIPID-N-1059	PE(15:0_18:2)	Phosphatidylethanolamine_PE(15:0_18:2)	1.39357	0.0186319	0.0671108	3.25505	1.70268	1.70268	up
LIPID-N-1327	PS(23:0_20:4)	Phosphatidylserine_PS(23:0_20:4)	1.27364	0.00475362	0.0448434	0.353127	-1.50174	1.50174	down
LIPID-N-1303	PS(23:0_18:2)	Phosphatidylserine_PS(23:0_18:2)	1.21179	0.015636	0.0623555	0.582503	-0.779662	0.779662	down
LIPID-N-1348	PS(21:2_20:4)	Phosphatidylserine_PS(21:2_20:4)	1.12643	0.0496522	0.11536	0.687974	-0.539574	0.539574	down
LIPID-N-1325	PS(21:0_20:4)	Phosphatidylserine_PS(21:0_20:4)	1.20128	0.0254773	0.0778052	0.544655	-0.876584	0.876584	down
LIPID-N-1317	PS(21:0_20:3)	Phosphatidylserine_PS(21:0_20:3)	1.17146	0.0263179	0.0786561	0.625862	-0.676084	0.676084	down
LIPID-N-1270	PS(21:0_16:1)	Phosphatidylserine_PS(21:0_16:1)	1.31446	0.0163315	0.063674	1.63106	0.705812	0.705812	up
LIPID-N-1363	PS(20:3_22:4)	Phosphatidylserine_PS(20:3_22:4)	1.27205	0.0108187	0.0549495	0.463669	-1.10883	1.10883	down
LIPID-N-1352	PS(20:2_22:4)	Phosphatidylserine_PS(20:2_22:4)	1.35345	0.00120577	0.0283155	0.424487	-1.23621	1.23621	down
LIPID-N-1351	PS(20:1_22:5)	Phosphatidylserine_PS(20:1_22:5)	1.25331	0.00978746	0.0538657	0.61596	-0.699092	0.699092	down
LIPID-N-1336	PS(20:1_20:4)	Phosphatidylserine_PS(20:1_20:4)	1.3636	0.000139004	0.0158245	0.289125	-1.79024	1.79024	down
LIPID-N-1324	PS(20:0_20:4)	Phosphatidylserine_PS(20:0_20:4)	1.27206	0.00390345	0.0432725	0.377221	-1.40652	1.40652	down
LIPID-N-1266	PS(20:0_16:1)	Phosphatidylserine_PS(20:0_16:1)	1.31059	0.0396636	0.0982082	2.29759	1.20012	1.20012	up
LIPID-N-1300	PS(19:0_20:2)	Phosphatidylserine_PS(19:0_20:2)	1.20517	0.0171008	0.0656941	0.600462	-0.735855	0.735855	down
LIPID-N-1276	PS(19:0_20:1)	Phosphatidylserine_PS(19:0_20:1)	1.31799	0.0260239	0.0786561	1.79566	0.844516	0.844516	up
LIPID-N-1296	PS(19:0_18:2)	Phosphatidylserine_PS(19:0_18:2)	1.33491	0.0174135	0.0660775	1.33049	0.411962	0.411962	up
LIPID-N-1269	PS(19:0_18:1)	Phosphatidylserine_PS(19:0_18:1)	1.29818	0.00793575	0.0527227	1.41057	0.496282	0.496282	up
LIPID-N-1321	PS(18:2_18:2)	Phosphatidylserine_PS(18:2_18:2)	1.15054	0.0352647	0.0906139	1.24654	0.317935	0.317935	up
LIPID-N-1338	PS(18:1_24:4)	Phosphatidylserine_PS(18:1_24:4)	1.41671	0.000146021	0.0158245	2.06681	1.0474	1.0474	up
LIPID-N-0599	PS(18:1_22:6)	Phosphatidylserine_PS(18:1_22:6)	1.32414	0.0212071	0.0711917	1.95528	0.967375	0.967375	up
LIPID-N-1346	PS(18:1_22:5)	Phosphatidylserine_PS(18:1_22:5)	1.10709	0.0424935	0.103098	0.679253	-0.557978	0.557978	down
LIPID-N-1335	PS(18:1_22:4)	Phosphatidylserine_PS(18:1_22:4)	1.37056	0.0105522	0.0549495	2.44117	1.28757	1.28757	up
LIPID-N-1322	PS(18:1_20:3)	Phosphatidylserine_PS(18:1_20:3)	1.42384	0.0042035	0.0441212	1.4166	0.502432	0.502432	up
LIPID-N-1312	PS(18:1_20:2)	Phosphatidylserine_PS(18:1_20:2)	1.38644	0.00182366	0.0321627	1.42528	0.511244	0.511244	up
LIPID-N-0571	PS(18:1_19:0)	Phosphatidylserine_PS(18:1_19:0)	1.38451	0.00757401	0.0520631	1.83614	0.876673	0.876673	up
LIPID-N-1292	PS(18:1_18:1)	Phosphatidylserine_PS(18:1_18:1)	1.122	0.0360761	0.0917313	1.54078	0.623665	0.623665	up
LIPID-N-1272	PS(18:0_20:1)	Phosphatidylserine_PS(18:0_20:1)	1.47346	0.00125887	0.0283155	0.092912	-3.42799	3.42799	down
LIPID-N-1295	PS(18:0_19:2)	Phosphatidylserine_PS(18:0_19:2)	1.0256	0.0497342	0.115377	0.772258	-0.372846	0.372846	down
LIPID-N-1243	PS(18:0_19:0)	Phosphatidylserine_PS(18:0_19:0)	1.28872	0.00927577	0.0532076	1.40581	0.491398	0.491398	up
LIPID-N-0563	PS(18:0_18:0)	Phosphatidylserine_PS(18:0_18:0)	1.16436	0.0208483	0.0709573	0.68279	-0.550486	0.550486	down
LIPID-N-0568	PS(18:0_16:1)	Phosphatidylserine_PS(18:0_16:1)	1.37001	0.00189649	0.0328151	2.28099	1.18966	1.18966	up
LIPID-N-0561	PS(18:0_16:0)	Phosphatidylserine_PS(18:0_16:0)	1.30582	0.00210566	0.0347545	0.290944	-1.78118	1.78118	down
LIPID-N-1344	PS(17:2_22:4)	Phosphatidylserine_PS(17:2_22:4)	1.33785	0.00151238	0.0305224	0.318464	-1.6508	1.6508	down
LIPID-N-1358	PS(17:1_22:6)	Phosphatidylserine_PS(17:1_22:6)	1.35342	0.00205713	0.0347545	0.129718	-2.94655	2.94655	down
LIPID-N-1291	PS(17:1_18:1)	Phosphatidylserine_PS(17:1_18:1)	1.20201	0.0105062	0.0549495	0.604725	-0.725649	0.725649	down
LIPID-N-1238	PS(17:0_18:0)	Phosphatidylserine_PS(17:0_18:0)	1.28545	0.00714734	0.0511318	0.463516	-1.10931	1.10931	down
LIPID-N-0562	PS(17:0_17:0)	Phosphatidylserine_PS(17:0_17:0)	1.30981	0.00480479	0.0448434	0.403707	-1.30862	1.30862	down
LIPID-N-1318	PS(16:1_18:3)	Phosphatidylserine_PS(16:1_18:3)	1.36081	0.0325246	0.0864352	7.76578	2.95713	2.95713	up
LIPID-N-0575	PS(16:1_18:1)	Phosphatidylserine_PS(16:1_18:1)	1.37801	0.00287289	0.0387934	2.18269	1.12611	1.12611	up
LIPID-N-1288	PS(16:1_17:1)	Phosphatidylserine_PS(16:1_17:1)	1.32088	0.00266019	0.0387877	1.83594	0.876518	0.876518	up
LIPID-N-1246	PS(16:0_23:0)	Phosphatidylserine_PS(16:0_23:0)	1.3437	0.00116726	0.0278707	0.590806	-0.759243	0.759243	down
LIPID-N-1267	PS(16:0_21:1)	Phosphatidylserine_PS(16:0_21:1)	1.35084	0.00594731	0.0490969	1.39974	0.485155	0.485155	up
LIPID-N-1307	PS(16:0_20:3)	Phosphatidylserine_PS(16:0_20:3)	1.1234	0.0426009	0.103146	1.22762	0.295861	0.295861	up
LIPID-N-1237	PS(16:0_19:0)	Phosphatidylserine_PS(16:0_19:0)	1.30309	0.00765001	0.0520738	1.4295	0.515511	0.515511	up
LIPID-N-0567	PS(16:0_18:1)	Phosphatidylserine_PS(16:0_18:1)	1.36825	0.000827458	0.0251807	2.11954	1.08375	1.08375	up
LIPID-N-1233	PS(16:0_17:0)	Phosphatidylserine_PS(16:0_17:0)	1.19245	0.0101475	0.05453	0.600223	-0.736429	0.736429	down
LIPID-N-0565	PS(16:0_16:1)	Phosphatidylserine_PS(16:0_16:1)	1.41519	0.00473036	0.0448434	3.29951	1.72225	1.72225	up
LIPID-N-1255	PS(15:0_16:1)	Phosphatidylserine_PS(15:0_16:1)	1.35315	0.0232655	0.0744239	1.90195	0.92748	0.92748	up
LIPID-N-1231	PS(14:0_19:0)	Phosphatidylserine_PS(14:0_19:0)	1.04712	0.0106958	0.0549495	2.38452	1.2537	1.2537	up
LIPID-N-0897	PMeOH(16:0_22:5)	Phosphatidylmethanol_PMeOH(16:0_22:5)	1.14899	0.00654065	0.0499024	0.532963	-0.907893	0.907893	down
LIPID-N-0879	PMeOH(16:0_18:1)	Phosphatidylmethanol_PMeOH(16:0_18:1)	1.26094	0.0052383	0.0461923	3.017	1.59312	1.59312	up
LIPID-N-0878	PMeOH(16:0_16:1)	Phosphatidylmethanol_PMeOH(16:0_16:1)	1.15602	0.0173287	0.0659172	3.95848	1.98495	1.98495	up
LIPID-N-0557	PI(20:4_20:4)	Phosphatidylinositol_PI(20:4_20:4)	1.11497	0.0189697	0.0676804	0.477831	-1.06543	1.06543	down
LIPID-N-1411	PI(19:0_17:2)	Phosphatidylinositol_PI(19:0_17:2)	1.36853	0.00133001	0.0290729	2.47064	1.30489	1.30489	up
LIPID-N-1398	PI(19:0_17:1)	Phosphatidylinositol_PI(19:0_17:1)	1.39472	0.0012582	0.0283155	2.24486	1.16662	1.16662	up
LIPID-N-1393	PI(19:0_15:1)	Phosphatidylinositol_PI(19:0_15:1)	1.39885	0.00163768	0.0306226	3.46433	1.79258	1.79258	up
LIPID-N-0490	PI(18:2_16:0)	Phosphatidylinositol_PI(18:2_16:0)	1.22227	0.0117358	0.0569188	1.51557	0.599858	0.599858	up
LIPID-N-0556	PI(18:1_22:6)	Phosphatidylinositol_PI(18:1_22:6)	1.13524	0.0275573	0.0797908	0.749614	-0.415781	0.415781	down
LIPID-N-0515	PI(18:1_20:2)	Phosphatidylinositol_PI(18:1_20:2)	1.42506	0.0070648	0.0511318	2.04417	1.03152	1.03152	up
LIPID-N-0503	PI(18:1_20:1)	Phosphatidylinositol_PI(18:1_20:1)	1.4137	0.000173335	0.0158245	2.98524	1.57785	1.57785	up
LIPID-N-0496	PI(18:1_18:1)	Phosphatidylinositol_PI(18:1_18:1)	1.39503	0.00232807	0.0361627	2.22028	1.15074	1.15074	up
LIPID-N-1415	PI(18:0_21:2)	Phosphatidylinositol_PI(18:0_21:2)	1.47387	0.000817902	0.0251807	0.129899	-2.94454	2.94454	down
LIPID-N-0487	PI(18:0_20:1)	Phosphatidylinositol_PI(18:0_20:1)	1.41022	0.00648784	0.0499024	3.15404	1.6572	1.6572	up
LIPID-N-0484	PI(18:0_19:1)	Phosphatidylinositol_PI(18:0_19:1)	1.22053	0.0248018	0.07714	1.39387	0.479096	0.479096	up
LIPID-N-0482	PI(18:0_18:1)	Phosphatidylinositol_PI(18:0_18:1)	1.40696	0.000802332	0.0251807	2.28204	1.19032	1.19032	up
LIPID-N-0471	PI(18:0_18:0)	Phosphatidylinositol_PI(18:0_18:0)	1.26312	0.00867181	0.052779	1.91111	0.934413	0.934413	up
LIPID-N-0479	PI(18:0_17:1)	Phosphatidylinositol_PI(18:0_17:1)	1.22824	0.0185467	0.0670965	1.59624	0.674677	0.674677	up
LIPID-N-0491	PI(16:1_18:1)	Phosphatidylinositol_PI(16:1_18:1)	1.43594	0.00103603	0.0270548	3.32096	1.7316	1.7316	up
LIPID-N-0509	PI(16:0_20:3)	Phosphatidylinositol_PI(16:0_20:3)	1.13694	0.0266538	0.0788646	1.78419	0.835269	0.835269	up
LIPID-N-0478	PI(16:0_18:1)	Phosphatidylinositol_PI(16:0_18:1)	1.43635	0.000165521	0.0158245	2.75576	1.46245	1.46245	up
LIPID-N-0469	PI(16:0_18:0)	Phosphatidylinositol_PI(16:0_18:0)	1.24772	0.0285911	0.0808552	1.64312	0.716439	0.716439	up
LIPID-N-0475	PI(16:0_16:1)	Phosphatidylinositol_PI(16:0_16:1)	1.45613	0.0021624	0.0347545	4.03344	2.01201	2.01201	up
LIPID-N-1376	PI(16:0_16:0)	Phosphatidylinositol_PI(16:0_16:0)	1.38612	0.000322515	0.0172601	2.66811	1.41582	1.41582	up
LIPID-N-0473	PI(16:0_14:1)	Phosphatidylinositol_PI(16:0_14:1)	1.45326	0.0114338	0.0563047	8.51147	3.08941	3.08941	up
LIPID-N-1440	PI(15:1_22:4)	Phosphatidylinositol_PI(15:1_22:4)	1.47349	0.000697058	0.0242459	0.0900098	-3.47377	3.47377	down
LIPID-N-1439	PI(15:1_20:4)	Phosphatidylinositol_PI(15:1_20:4)	1.40956	0.00106337	0.0270548	0.0689522	-3.85826	3.85826	down
LIPID-N-1406	PI(15:1_18:1)	Phosphatidylinositol_PI(15:1_18:1)	1.34617	0.00087076	0.0259888	0.453077	-1.14217	1.14217	down
LIPID-N-1403	PI(15:1_16:1)	Phosphatidylinositol_PI(15:1_16:1)	1.33032	0.00688453	0.0507112	0.49812	-1.00543	1.00543	down
LIPID-N-1397	PI(15:0_21:1)	Phosphatidylinositol_PI(15:0_21:1)	1.39795	0.000264979	0.0158695	2.25978	1.17618	1.17618	up
LIPID-N-1382	PI(15:0_21:0)	Phosphatidylinositol_PI(15:0_21:0)	1.37981	0.00455516	0.0446594	2.1244	1.08706	1.08706	up
LIPID-N-1408	PI(15:0_20:2)	Phosphatidylinositol_PI(15:0_20:2)	1.16404	0.0114641	0.0563047	1.88498	0.914548	0.914548	up
LIPID-N-1407	PI(15:0_19:2)	Phosphatidylinositol_PI(15:0_19:2)	1.4344	0.00746466	0.0519513	2.76806	1.46888	1.46888	up
LIPID-N-1392	PI(15:0_19:1)	Phosphatidylinositol_PI(15:0_19:1)	1.41365	0.00069666	0.0242459	2.96008	1.56564	1.56564	up
LIPID-N-1389	PI(15:0_17:1)	Phosphatidylinositol_PI(15:0_17:1)	1.41014	0.00112165	0.0276317	4.74294	2.24578	2.24578	up
LIPID-N-1375	PI(15:0_17:0)	Phosphatidylinositol_PI(15:0_17:0)	1.35379	0.000186448	0.0158695	3.6198	1.85591	1.85591	up
LIPID-N-0474	PI(15:0_16:1)	Phosphatidylinositol_PI(15:0_16:1)	1.47212	0.000444958	0.0209265	0.163891	-2.60919	2.60919	down
LIPID-N-1387	PI(13:0_18:1)	Phosphatidylinositol_PI(13:0_18:1)	1.13292	0.0131928	0.0596318	0.48689	-1.03833	1.03833	down
LIPID-N-1225	PG(22:6_22:6)	Phosphatidylglycerol_PG(22:6_22:6)	1.33395	0.000226317	0.0158695	0.169634	-2.5595	2.5595	down
LIPID-N-1224	PG(22:5_22:6)	Phosphatidylglycerol_PG(22:5_22:6)	1.38185	0.000155268	0.0158245	0.11184	-3.16049	3.16049	down
LIPID-N-1199	PG(22:1_20:3)	Phosphatidylglycerol_PG(22:1_20:3)	1.09637	0.0402664	0.099196	0.631302	-0.663597	0.663597	down
LIPID-N-1200	PG(22:0_20:4)	Phosphatidylglycerol_PG(22:0_20:4)	1.25957	0.0107567	0.0549495	0.355036	-1.49396	1.49396	down
LIPID-N-1141	PG(22:0_16:1)	Phosphatidylglycerol_PG(22:0_16:1)	1.29642	0.0240751	0.0759443	1.59036	0.669355	0.669355	up
LIPID-N-1223	PG(20:4_22:6)	Phosphatidylglycerol_PG(20:4_22:6)	1.37514	0.000545077	0.0227516	0.0774552	-3.69049	3.69049	down
LIPID-N-1221	PG(20:4_20:4)	Phosphatidylglycerol_PG(20:4_20:4)	1.35307	0.000703005	0.0242459	0.0552848	-4.17697	4.17697	down
LIPID-N-0468	PG(20:3_22:6)	Phosphatidylglycerol_PG(20:3_22:6)	1.34577	0.0213198	0.0711917	0.30646	-1.70623	1.70623	down
LIPID-N-0467	PG(20:2_22:6)	Phosphatidylglycerol_PG(20:2_22:6)	1.37806	0.000280091	0.0160742	0.210613	-2.24733	2.24733	down
LIPID-N-1178	PG(20:1_18:2)	Phosphatidylglycerol_PG(20:1_18:2)	1.22833	0.0318515	0.0852301	1.12577	0.170913	0.170913	up
LIPID-N-0449	PG(20:1_18:1)	Phosphatidylglycerol_PG(20:1_18:1)	1.43039	0.00255459	0.0384925	1.60143	0.679364	0.679364	up
LIPID-N-0466	PG(18:2_22:6)	Phosphatidylglycerol_PG(18:2_22:6)	1.39325	0.0024336	0.0370289	0.123324	-3.01948	3.01948	down
LIPID-N-1191	PG(18:2_20:2)	Phosphatidylglycerol_PG(18:2_20:2)	1.21906	0.00155261	0.0305224	0.185924	-2.42721	2.42721	down
LIPID-N-0453	PG(18:2_18:2)	Phosphatidylglycerol_PG(18:2_18:2)	1.25559	0.000585241	0.0227516	0.20609	-2.27865	2.27865	down
LIPID-N-0451	PG(18:2_18:1)	Phosphatidylglycerol_PG(18:2_18:1)	1.37122	0.00235337	0.0361627	0.374273	-1.41784	1.41784	down
LIPID-N-0450	PG(18:2_16:1)	Phosphatidylglycerol_PG(18:2_16:1)	1.22649	0.0109911	0.0550786	0.484862	-1.04435	1.04435	down
LIPID-N-0444	PG(18:2_16:0)	Phosphatidylglycerol_PG(18:2_16:0)	1.34853	0.00208197	0.0347545	0.402066	-1.3145	1.3145	down
LIPID-N-0465	PG(18:1_22:6)	Phosphatidylglycerol_PG(18:1_22:6)	1.34098	0.00457529	0.0446594	0.438484	-1.1894	1.1894	down
LIPID-N-0463	PG(18:1_22:5)	Phosphatidylglycerol_PG(18:1_22:5)	1.33452	0.0029245	0.0387934	0.381066	-1.39189	1.39189	down
LIPID-N-0460	PG(18:1_20:5)	Phosphatidylglycerol_PG(18:1_20:5)	1.26079	0.00310885	0.0398755	0.438032	-1.19089	1.19089	down
LIPID-N-0459	PG(18:1_20:4)	Phosphatidylglycerol_PG(18:1_20:4)	1.32905	0.000601042	0.0227516	0.211341	-2.24236	2.24236	down
LIPID-N-0452	PG(18:1_20:2)	Phosphatidylglycerol_PG(18:1_20:2)	1.36748	0.0185068	0.0670965	2.28195	1.19027	1.19027	up
LIPID-N-1189	PG(18:1_18:3)	Phosphatidylglycerol_PG(18:1_18:3)	1.3413	0.00404163	0.0438644	0.559915	-0.836719	0.836719	down
LIPID-N-0446	PG(18:1_18:1)	Phosphatidylglycerol_PG(18:1_18:1)	1.25376	0.00488192	0.0450997	0.607152	-0.71987	0.71987	down
LIPID-N-0462	PG(18:0_22:6)	Phosphatidylglycerol_PG(18:0_22:6)	1.23766	0.00692705	0.0507112	0.542119	-0.883319	0.883319	down
LIPID-N-1119	PG(18:0_19:0)	Phosphatidylglycerol_PG(18:0_19:0)	1.2325	0.0106316	0.0549495	0.626095	-0.675547	0.675547	down
LIPID-N-0433	PG(18:0_16:0)	Phosphatidylglycerol_PG(18:0_16:0)	1.07996	0.0266303	0.0788646	0.643888	-0.635118	0.635118	down
LIPID-N-0439	PG(17:1_18:1)	Phosphatidylglycerol_PG(17:1_18:1)	1.2878	0.0037998	0.0427925	0.430935	-1.21446	1.21446	down
LIPID-N-1116	PG(17:0_19:0)	Phosphatidylglycerol_PG(17:0_19:0)	1.25143	0.00930197	0.0532076	0.50069	-0.998009	0.998009	down
LIPID-N-0464	PG(16:1_22:6)	Phosphatidylglycerol_PG(16:1_22:6)	1.38925	0.00411863	0.0441212	0.485595	-1.04218	1.04218	down
LIPID-N-0458	PG(16:1_20:4)	Phosphatidylglycerol_PG(16:1_20:4)	1.33822	0.000578412	0.0227516	0.21989	-2.18515	2.18515	down
LIPID-N-1174	PG(16:1_18:2)	Phosphatidylglycerol_PG(16:1_18:2)	1.31449	0.0283604	0.0807622	1.55861	0.640262	0.640262	up
LIPID-N-1171	PG(16:1_16:2)	Phosphatidylglycerol_PG(16:1_16:2)	1.36344	0.00893385	0.0532076	1.98828	0.991524	0.991524	up
LIPID-N-0441	PG(16:1_16:1)	Phosphatidylglycerol_PG(16:1_16:1)	1.17076	0.0142328	0.0609067	1.59378	0.672449	0.672449	up
LIPID-N-1177	PG(16:0_22:3)	Phosphatidylglycerol_PG(16:0_22:3)	1.27823	0.00653922	0.0499024	1.25066	0.322692	0.322692	up
LIPID-N-1161	PG(16:0_22:2)	Phosphatidylglycerol_PG(16:0_22:2)	1.36269	0.00864852	0.052779	1.38367	0.468504	0.468504	up
LIPID-N-1205	PG(16:0_20:5)	Phosphatidylglycerol_PG(16:0_20:5)	1.20243	0.0332927	0.0872809	0.495671	-1.01255	1.01255	down
LIPID-N-0454	PG(16:0_20:4)	Phosphatidylglycerol_PG(16:0_20:4)	1.30952	0.0028505	0.0387934	0.417048	-1.26172	1.26172	down
LIPID-N-1158	PG(16:0_20:2)	Phosphatidylglycerol_PG(16:0_20:2)	1.23623	0.0183899	0.0670063	1.84687	0.885081	0.885081	up
LIPID-N-1137	PG(16:0_20:1)	Phosphatidylglycerol_PG(16:0_20:1)	1.42389	0.0100924	0.05453	2.65522	1.40883	1.40883	up
LIPID-N-1115	PG(16:0_20:0)	Phosphatidylglycerol_PG(16:0_20:0)	1.34921	0.0107209	0.0549495	1.48267	0.568198	0.568198	up
LIPID-N-1173	PG(16:0_18:3)	Phosphatidylglycerol_PG(16:0_18:3)	1.24938	0.00917836	0.0532076	0.623421	-0.681721	0.681721	down
LIPID-N-0438	PG(16:0_18:1)	Phosphatidylglycerol_PG(16:0_18:1)	1.25883	0.00427399	0.0441212	0.586945	-0.768702	0.768702	down
LIPID-N-1152	PG(16:0_16:2)	Phosphatidylglycerol_PG(16:0_16:2)	1.3052	0.0159694	0.062587	1.48476	0.57023	0.57023	up
LIPID-N-1133	PG(16:0_15:1)	Phosphatidylglycerol_PG(16:0_15:1)	1.41348	3.16589e-05	0.0130067	0.392988	-1.34744	1.34744	down
LIPID-N-1153	PG(15:0_18:2)	Phosphatidylglycerol_PG(15:0_18:2)	1.0393	0.0437835	0.105515	0.765676	-0.385194	0.385194	down
LIPID-N-1204	PG(14:0_20:5)	Phosphatidylglycerol_PG(14:0_20:5)	1.18349	0.0221063	0.0720681	0.739764	-0.434863	0.434863	down
LIPID-N-1130	PG(14:0_16:1)	Phosphatidylglycerol_PG(14:0_16:1)	1.22362	0.0323553	0.0861327	1.5079	0.592544	0.592544	up
LIPID-P-0563	PC(O-24:1_20:4)	phosphatidylcholine_PC(O-24:1_20:4)	1.24432	0.00736859	0.0517469	0.536998	-0.897011	0.897011	down
LIPID-P-0558	PC(O-24:0_20:4)	phosphatidylcholine_PC(O-24:0_20:4)	1.14427	0.0329727	0.0868823	0.60647	-0.721492	0.721492	down
LIPID-P-0562	PC(O-22:1_20:4)	phosphatidylcholine_PC(O-22:1_20:4)	1.25517	0.0063722	0.0499024	0.398954	-1.32571	1.32571	down
LIPID-P-0561	PC(O-20:1_20:4)	phosphatidylcholine_PC(O-20:1_20:4)	1.30932	0.00290693	0.0387934	0.488149	-1.03461	1.03461	down
LIPID-P-0556	PC(O-20:0_20:4)	phosphatidylcholine_PC(O-20:0_20:4)	1.33341	0.00102092	0.0270548	0.401789	-1.31549	1.31549	down
LIPID-P-0565	PC(O-18:2_20:4)	phosphatidylcholine_PC(O-18:2_20:4)	1.27507	0.0076361	0.0520738	0.543656	-0.879233	0.879233	down
LIPID-P-0548	PC(O-18:1_24:1)	phosphatidylcholine_PC(O-18:1_24:1)	1.40319	0.0172818	0.0659172	2.70352	1.43484	1.43484	up
LIPID-P-0569	PC(O-18:1_22:6)	phosphatidylcholine_PC(O-18:1_22:6)	1.31687	0.00471351	0.0448434	0.465019	-1.10464	1.10464	down
LIPID-P-0547	PC(O-18:1_22:1)	phosphatidylcholine_PC(O-18:1_22:1)	1.35012	0.0233054	0.0744239	2.17181	1.1189	1.1189	up
LIPID-P-0560	PC(O-18:1_20:4)	phosphatidylcholine_PC(O-18:1_20:4)	1.23871	0.019279	0.0680682	0.495564	-1.01286	1.01286	down
LIPID-P-0546	PC(O-18:1_20:1)	phosphatidylcholine_PC(O-18:1_20:1)	1.28341	0.00375581	0.0427925	0.509444	-0.973005	0.973005	down
LIPID-P-0538	PC(O-18:1_16:0)	phosphatidylcholine_PC(O-18:1_16:0)	1.39886	0.00951464	0.0532076	1.9036	0.928729	0.928729	up
LIPID-P-0542	PC(O-18:0_24:1)	phosphatidylcholine_PC(O-18:0_24:1)	1.35925	0.0187175	0.0671108	2.10659	1.07491	1.07491	up
LIPID-P-0555	PC(O-18:0_20:4)	phosphatidylcholine_PC(O-18:0_20:4)	1.26155	0.00642464	0.0499024	0.442004	-1.17787	1.17787	down
LIPID-P-0545	PC(O-18:0_18:2)	phosphatidylcholine_PC(O-18:0_18:2)	1.34029	0.0119952	0.0578152	1.85511	0.891504	0.891504	up
LIPID-P-0568	PC(O-16:1_22:6)	phosphatidylcholine_PC(O-16:1_22:6)	1.37089	0.00103612	0.0270548	0.367836	-1.44286	1.44286	down
LIPID-P-0564	PC(O-16:1_20:5)	phosphatidylcholine_PC(O-16:1_20:5)	1.37672	0.000335814	0.0173728	0.366863	-1.44669	1.44669	down
LIPID-P-0559	PC(O-16:1_20:4)	phosphatidylcholine_PC(O-16:1_20:4)	1.34811	0.00276997	0.0387934	0.320508	-1.64157	1.64157	down
LIPID-P-0543	PC(O-16:1_16:1)	phosphatidylcholine_PC(O-16:1_16:1)	1.34592	0.017144	0.0656975	1.44352	0.52959	0.52959	up
LIPID-P-0535	PC(O-16:0_22:0)	phosphatidylcholine_PC(O-16:0_22:0)	1.25656	0.00519032	0.0461923	2.25465	1.1729	1.1729	up
LIPID-P-0544	PC(O-16:0_18:2)	phosphatidylcholine_PC(O-16:0_18:2)	1.44528	0.00266074	0.0387877	1.95356	0.966106	0.966106	up
LIPID-P-0537	PC(O-16:0_16:1)	phosphatidylcholine_PC(O-16:0_16:1)	1.41172	0.0132524	0.0596318	3.22325	1.68852	1.68852	up
LIPID-P-0532	PC(O-16:0_16:0)	phosphatidylcholine_PC(O-16:0_16:0)	1.24384	0.0455063	0.108655	1.55085	0.633056	0.633056	up
LIPID-P-0536	PC(O-16:0_14:1)	phosphatidylcholine_PC(O-16:0_14:1)	1.36069	0.00163373	0.0306226	1.85879	0.894366	0.894366	up
LIPID-P-0531	PC(O-16:0_14:0)	phosphatidylcholine_PC(O-16:0_14:0)	1.32198	0.0344532	0.0892876	2.61615	1.38745	1.38745	up
LIPID-P-0553	PC(O-14:0_20:4)	phosphatidylcholine_PC(O-14:0_20:4)	1.30139	0.00263493	0.0387877	0.37171	-1.42775	1.42775	down
LIPID-N-0301	PC(22:5_14:1)	phosphatidylcholine_PC(22:5_14:1)	1.29007	0.0121656	0.0579173	0.332966	-1.58655	1.58655	down
LIPID-N-0319	PC(20:4_20:4)	phosphatidylcholine_PC(20:4_20:4)	1.4744	0.00010277	0.0158245	0.111455	-3.16546	3.16546	down
LIPID-N-0285	PC(20:4_16:1)	phosphatidylcholine_PC(20:4_16:1)	1.19477	0.0310464	0.0837982	0.469965	-1.08937	1.08937	down
LIPID-N-0237	PC(19:0_18:2)	phosphatidylcholine_PC(19:0_18:2)	1.14079	0.0213494	0.0711917	0.595821	-0.747049	0.747049	down
LIPID-N-0304	PC(18:2_20:4)	phosphatidylcholine_PC(18:2_20:4)	1.20248	0.0144517	0.0613565	0.32579	-1.61798	1.61798	down
LIPID-N-1040	PC(18:1_19:2)	phosphatidylcholine_PC(18:1_19:2)	1.32121	0.00368642	0.0426178	0.473984	-1.07709	1.07709	down
LIPID-N-1016	PC(18:0_15:1)	phosphatidylcholine_PC(18:0_15:1)	1.14823	0.0320728	0.0855274	0.696668	-0.521457	0.521457	down
LIPID-N-1008	PC(18:0_14:1)	phosphatidylcholine_PC(18:0_14:1)	1.18795	0.0242323	0.0761307	1.53469	0.617949	0.617949	up
LIPID-N-0219	PC(17:0_18:1)	phosphatidylcholine_PC(17:0_18:1)	1.30685	0.00843235	0.0527227	1.42448	0.510433	0.510433	up
LIPID-N-1007	PC(17:0_15:1)	phosphatidylcholine_PC(17:0_15:1)	1.11147	0.0456085	0.108732	0.540579	-0.887421	0.887421	down
LIPID-N-0247	PC(16:1_16:2)	phosphatidylcholine_PC(16:1_16:2)	1.42883	0.0235078	0.0749159	12.5124	3.64529	3.64529	up
LIPID-N-0228	PC(16:1_16:1)	phosphatidylcholine_PC(16:1_16:1)	1.35786	0.0138727	0.0605156	1.94885	0.962623	0.962623	up
LIPID-N-0255	PC(16:0_20:3)	phosphatidylcholine_PC(16:0_20:3)	1.10018	0.0397292	0.0982082	0.43688	-1.19469	1.19469	down
LIPID-N-1031	PC(15:1_20:1)	phosphatidylcholine_PC(15:1_20:1)	1.07219	0.0435733	0.105172	0.673357	-0.570556	0.570556	down
LIPID-N-1023	PC(15:1_19:1)	phosphatidylcholine_PC(15:1_19:1)	1.33602	0.00652674	0.0499024	0.417813	-1.25907	1.25907	down
LIPID-N-1021	PC(15:1_18:2)	phosphatidylcholine_PC(15:1_18:2)	1.37423	0.00217216	0.0347545	0.49907	-1.00269	1.00269	down
LIPID-N-1044	PC(15:0_22:6)	phosphatidylcholine_PC(15:0_22:6)	1.42972	0.000151209	0.0158245	3.08597	1.62573	1.62573	up
LIPID-N-0269	PC(15:0_20:4)	phosphatidylcholine_PC(15:0_20:4)	1.2899	0.0064621	0.0499024	0.277403	-1.84995	1.84995	down
LIPID-N-0906	PC(15:0_18:1)	phosphatidylcholine_PC(15:0_18:1)	1.16275	0.0332575	0.0872809	0.706376	-0.501491	0.501491	down
LIPID-N-1012	PC(15:0_18:0)	phosphatidylcholine_PC(15:0_18:0)	1.11501	0.0306052	0.0833321	0.683515	-0.548954	0.548954	down
LIPID-N-1039	PC(14:1_22:6)	phosphatidylcholine_PC(14:1_22:6)	1.36764	0.00398236	0.0435255	0.46942	-1.09105	1.09105	down
LIPID-N-1036	PC(14:1_22:4)	phosphatidylcholine_PC(14:1_22:4)	1.35867	0.000239715	0.0158695	0.293705	-1.76756	1.76756	down
LIPID-N-1028	PC(14:1_20:4)	phosphatidylcholine_PC(14:1_20:4)	1.34976	0.000548403	0.0227516	0.256447	-1.96327	1.96327	down
LIPID-N-1024	PC(14:1_20:2)	phosphatidylcholine_PC(14:1_20:2)	1.26769	0.0152059	0.0619563	0.543269	-0.880262	0.880262	down
LIPID-N-0245	PC(14:1_18:2)	phosphatidylcholine_PC(14:1_18:2)	1.21229	0.0128713	0.059453	0.551864	-0.857615	0.857615	down
LIPID-N-0300	PC(14:0_22:6)	phosphatidylcholine_PC(14:0_22:6)	1.25988	0.00356623	0.0425416	0.601018	-0.734521	0.734521	down
LIPID-N-0268	PC(14:0_20:4)	phosphatidylcholine_PC(14:0_20:4)	1.11961	0.0495913	0.11536	0.631064	-0.664142	0.664142	down
LIPID-N-0229	PC(14:0_18:2)	phosphatidylcholine_PC(14:0_18:2)	1.11668	0.0256176	0.0778052	0.808279	-0.307075	0.307075	down
LIPID-N-0217	PC(14:0_18:1)	phosphatidylcholine_PC(14:0_18:1)	1.34035	0.0116811	0.0568308	1.45365	0.539676	0.539676	up
LIPID-N-0214	PC(14:0_16:1)	phosphatidylcholine_PC(14:0_16:1)	1.3563	0.0100014	0.0544637	2.06868	1.04871	1.04871	up
LIPID-N-0202	PC(14:0_14:0)	phosphatidylcholine_PC(14:0_14:0)	1.35607	0.0248871	0.07714	2.84368	1.50776	1.50776	up
LIPID-N-0984	PC(13:0_16:0)	phosphatidylcholine_PC(13:0_16:0)	1.17141	0.0127521	0.059392	1.57496	0.655314	0.655314	up
LIPID-N-0989	PC(12:0_18:1)	phosphatidylcholine_PC(12:0_18:1)	1.38774	0.00611693	0.0499024	2.09961	1.07012	1.07012	up
LIPID-N-1476	PA(24:1_20:2)	phosphatidic acid_PA(24:1_20:2)	1.33348	0.030856	0.0837212	1.63325	0.707743	0.707743	up
LIPID-N-1468	PA(24:0_20:2)	phosphatidic acid_PA(24:0_20:2)	1.33947	0.00636042	0.0499024	1.42591	0.511884	0.511884	up
LIPID-N-1497	PA(22:1_20:4)	phosphatidic acid_PA(22:1_20:4)	1.13878	0.0314961	0.0844248	0.657507	-0.604922	0.604922	down
LIPID-N-1513	PA(20:4_22:5)	phosphatidic acid_PA(20:4_22:5)	1.24671	0.00845047	0.0527227	0.490945	-1.02637	1.02637	down
LIPID-N-1511	PA(20:2_22:5)	phosphatidic acid_PA(20:2_22:5)	1.26668	0.00726222	0.0512372	0.499183	-1.00236	1.00236	down
LIPID-N-1507	PA(20:1_22:5)	phosphatidic acid_PA(20:1_22:5)	1.0718	0.0313554	0.0843378	0.692899	-0.529282	0.529282	down
LIPID-N-1496	PA(20:1_22:4)	phosphatidic acid_PA(20:1_22:4)	1.29977	0.00471516	0.0448434	0.381628	-1.38976	1.38976	down
LIPID-N-1494	PA(20:1_20:4)	phosphatidic acid_PA(20:1_20:4)	1.21996	0.0145355	0.061469	0.665593	-0.587288	0.587288	down
LIPID-N-1487	PA(20:1_20:3)	phosphatidic acid_PA(20:1_20:3)	1.24821	0.0361133	0.0917313	1.61199	0.688844	0.688844	up
LIPID-N-1472	PA(20:1_18:2)	phosphatidic acid_PA(20:1_18:2)	1.29218	0.0268075	0.0788646	1.91745	0.939187	0.939187	up
LIPID-N-1506	PA(20:0_22:6)	phosphatidic acid_PA(20:0_22:6)	1.24787	0.00697546	0.0508259	0.728328	-0.457341	0.457341	down
LIPID-N-1489	PA(20:0_22:4)	phosphatidic acid_PA(20:0_22:4)	1.30911	0.00190294	0.0328151	0.390685	-1.35592	1.35592	down
LIPID-N-1486	PA(20:0_20:4)	phosphatidic acid_PA(20:0_20:4)	1.13646	0.0286141	0.0808552	0.682456	-0.551191	0.551191	down
LIPID-N-1475	PA(20:0_20:3)	phosphatidic acid_PA(20:0_20:3)	1.18152	0.0147169	0.0616987	0.695995	-0.522852	0.522852	down
LIPID-N-1473	PA(20:0_18:3)	phosphatidic acid_PA(20:0_18:3)	1.39043	0.000826036	0.0251807	1.94451	0.959406	0.959406	up
LIPID-N-1465	PA(20:0_18:2)	phosphatidic acid_PA(20:0_18:2)	1.34868	0.0268302	0.0788646	2.5269	1.33737	1.33737	up
LIPID-N-1457	PA(20:0_18:1)	phosphatidic acid_PA(20:0_18:1)	1.37027	0.027355	0.0797908	2.76996	1.46986	1.46986	up
LIPID-N-1456	PA(20:0_16:1)	phosphatidic acid_PA(20:0_16:1)	1.35948	0.0330871	0.0870358	4.36978	2.12756	2.12756	up
LIPID-N-1483	PA(19:0_20:4)	phosphatidic acid_PA(19:0_20:4)	1.12303	0.0288099	0.0808552	0.717444	-0.479062	0.479062	down
LIPID-N-1467	PA(18:1_26:1)	phosphatidic acid_PA(18:1_26:1)	1.26275	0.0254343	0.0778052	1.47922	0.56484	0.56484	up
LIPID-N-1501	PA(18:1_20:5)	phosphatidic acid_PA(18:1_20:5)	1.32657	0.0210112	0.0711917	2.15117	1.10512	1.10512	up
LIPID-N-1464	PA(18:1_20:1)	phosphatidic acid_PA(18:1_20:1)	1.35668	0.0304072	0.0829383	2.37471	1.24775	1.24775	up
LIPID-N-0692	PA(18:1_18:2)	phosphatidic acid_PA(18:1_18:2)	1.23162	0.0218176	0.0716541	0.523616	-0.933419	0.933419	down
LIPID-N-1484	PA(18:0_22:4)	phosphatidic acid_PA(18:0_22:4)	1.18912	0.0225187	0.0731152	0.583591	-0.776971	0.776971	down
LIPID-N-1470	PA(18:0_20:3)	phosphatidic acid_PA(18:0_20:3)	1.35844	0.0243388	0.0762268	2.46209	1.29989	1.29989	up
LIPID-N-0625	PA(18:0_18:0)	phosphatidic acid_PA(18:0_18:0)	1.33028	0.0370893	0.0932943	2.53594	1.34252	1.34252	up
LIPID-N-0098	FFA(20:4)	arachidonic acid	1.08293	0.0221498	0.0720681	0.509049	-0.974125	0.974125	down
LIPID-P-1126	TG(24:1_18:2_18:2)	triglyceride_TG(24:1_18:2_18:2)	1.43956	0.00675362	0.0503924	0.17101	-2.54784	2.54784	down
LIPID-P-1020	TG(24:0_18:1_18:2)	triglyceride_TG(24:0_18:1_18:2)	1.30479	0.0441265	0.106013	0.284962	-1.81116	1.81116	down
LIPID-P-1078	TG(21:1_22:1_18:2)	triglyceride_TG(21:1_22:1_18:2)	1.35365	0.0140359	0.0608482	0.227903	-2.13351	2.13351	down
LIPID-P-1079	TG(20:1_24:1_18:2)	triglyceride_TG(20:1_24:1_18:2)	1.32288	0.0169831	0.0654039	0.30694	-1.70397	1.70397	down
LIPID-P-1161	TG(20:1_22:1_18:4)	triglyceride_TG(20:1_22:1_18:4)	1.38285	0.00920578	0.0532076	0.179422	-2.47857	2.47857	down
LIPID-P-1001	TG(20:1_18:2_18:0)	triglyceride_TG(20:1_18:2_18:0)	1.20611	0.0287154	0.0808552	0.438699	-1.1887	1.1887	down
LIPID-P-2389	TG(20:0_20:4_22:6)	triglyceride_TG(20:0_20:4_22:6)	1.46441	0.0153204	0.0620549	0.0722982	-3.7899	3.7899	down
LIPID-P-2386	TG(20:0_18:2_22:4)	triglyceride_TG(20:0_18:2_22:4)	1.39761	0.0103922	0.0549495	0.115843	-3.10976	3.10976	down
LIPID-P-2339	TG(20:0_18:2_18:2)	triglyceride_TG(20:0_18:2_18:2)	1.32036	0.00481546	0.0448434	0.304382	-1.71604	1.71604	down
LIPID-P-2387	TG(20:0_18:1_22:6)	triglyceride_TG(20:0_18:1_22:6)	1.3294	0.00920509	0.0532076	0.271617	-1.88035	1.88035	down
LIPID-P-1109	TG(19:1_18:2_18:2)	triglyceride_TG(19:1_18:2_18:2)	1.42998	0.0034199	0.0424312	0.350251	-1.51354	1.51354	down
LIPID-P-2336	TG(19:0_18:2_18:2)	triglyceride_TG(19:0_18:2_18:2)	1.34319	0.0209423	0.0711212	0.266817	-1.90608	1.90608	down
LIPID-P-1218	TG(18:2_20:3_20:4)	triglyceride_TG(18:2_20:3_20:4)	1.43922	0.00714923	0.0511318	0.0672069	-3.89525	3.89525	down
LIPID-P-1226	TG(18:2_18:2_22:6)	triglyceride_TG(18:2_18:2_22:6)	1.39848	0.00945158	0.0532076	0.121341	-3.04286	3.04286	down
LIPID-P-1117	TG(18:2_18:2_20:1)	triglyceride_TG(18:2_18:2_20:1)	1.35413	0.0336736	0.087962	0.374118	-1.41844	1.41844	down
LIPID-P-1075	TG(18:1_24:1_18:2)	triglyceride_TG(18:1_24:1_18:2)	1.16723	0.0490128	0.114733	0.437496	-1.19266	1.19266	down
LIPID-P-1211	TG(18:1_22:1_22:6)	triglyceride_TG(18:1_22:1_22:6)	1.26158	0.0396622	0.0982082	0.270562	-1.88597	1.88597	down
LIPID-P-1192	TG(18:1_22:1_22:5)	triglyceride_TG(18:1_22:1_22:5)	1.40827	0.00900787	0.0532076	0.182973	-2.4503	2.4503	down
LIPID-P-1069	TG(18:1_22:1_18:2)	triglyceride_TG(18:1_22:1_18:2)	1.39551	0.00893838	0.0532076	0.273555	-1.8701	1.8701	down
LIPID-P-1021	TG(18:1_22:0_20:2)	triglyceride_TG(18:1_22:0_20:2)	1.27334	0.0128198	0.059392	0.343474	-1.54173	1.54173	down
LIPID-P-1067	TG(18:1_21:1_18:2)	triglyceride_TG(18:1_21:1_18:2)	1.31144	0.007263	0.0512372	0.228535	-2.12952	2.12952	down
LIPID-P-1236	TG(18:1_20:4_22:6)	triglyceride_TG(18:1_20:4_22:6)	1.40989	0.00442153	0.0446503	0.0799721	-3.64436	3.64436	down
LIPID-P-1210	TG(18:1_20:3_22:4)	triglyceride_TG(18:1_20:3_22:4)	1.39231	0.00808681	0.0527227	0.196362	-2.34841	2.34841	down
LIPID-P-2379	TG(18:1_20:2_24:5)	triglyceride_TG(18:1_20:2_24:5)	1.3942	0.0123982	0.0586647	0.199041	-2.32886	2.32886	down
LIPID-P-2378	TG(18:1_20:2_22:4)	triglyceride_TG(18:1_20:2_22:4)	1.38808	0.0151388	0.0619563	0.190775	-2.39006	2.39006	down
LIPID-P-2377	TG(18:1_20:2_20:4)	triglyceride_TG(18:1_20:2_20:4)	1.37919	0.00966092	0.0535491	0.203302	-2.29831	2.29831	down
LIPID-P-2351	TG(18:1_20:2_18:3)	triglyceride_TG(18:1_20:2_18:3)	1.33122	0.0197993	0.068898	0.248531	-2.0085	2.0085	down
LIPID-P-2376	TG(18:1_20:1_24:5)	triglyceride_TG(18:1_20:1_24:5)	1.38363	0.0184354	0.0670063	0.189568	-2.39921	2.39921	down
LIPID-P-1209	TG(18:1_20:1_22:6)	triglyceride_TG(18:1_20:1_22:6)	1.34272	0.0294965	0.0812531	0.189497	-2.39975	2.39975	down
LIPID-P-1187	TG(18:1_20:1_22:5)	triglyceride_TG(18:1_20:1_22:5)	1.4174	0.00643414	0.0499024	0.167822	-2.57499	2.57499	down
LIPID-P-2375	TG(18:1_20:1_22:4)	triglyceride_TG(18:1_20:1_22:4)	1.40156	0.0129264	0.0595305	0.169019	-2.56475	2.56475	down
LIPID-P-2373	TG(18:1_20:1_20:2)	triglyceride_TG(18:1_20:1_20:2)	1.3212	0.00953212	0.0532076	0.336671	-1.57059	1.57059	down
LIPID-P-2372	TG(18:1_19:1_22:6)	triglyceride_TG(18:1_19:1_22:6)	1.33645	0.00838675	0.0527227	0.209565	-2.25453	2.25453	down
LIPID-P-2369	TG(18:1_18:2_24:5)	triglyceride_TG(18:1_18:2_24:5)	1.42393	0.00927048	0.0532076	0.0810987	-3.62418	3.62418	down
LIPID-P-1217	TG(18:1_18:2_22:6)	triglyceride_TG(18:1_18:2_22:6)	1.40128	0.0120412	0.0578572	0.132763	-2.91308	2.91308	down
LIPID-P-1204	TG(18:1_18:2_22:5)	triglyceride_TG(18:1_18:2_22:5)	1.46538	0.0204934	0.0704291	0.0537486	-4.21763	4.21763	down
LIPID-P-1183	TG(18:1_18:2_22:4)	triglyceride_TG(18:1_18:2_22:4)	1.41983	0.0112243	0.0554782	0.0660662	-3.91994	3.91994	down
LIPID-P-2368	TG(18:1_18:2_22:3)	triglyceride_TG(18:1_18:2_22:3)	1.37979	0.0151419	0.0619563	0.1996	-2.32481	2.32481	down
LIPID-P-1010	TG(18:1_18:2_22:0)	triglyceride_TG(18:1_18:2_22:0)	1.30753	0.0192026	0.0680423	0.395038	-1.33994	1.33994	down
LIPID-P-1176	TG(18:1_18:2_20:4)	triglyceride_TG(18:1_18:2_20:4)	1.43586	0.00804851	0.0527227	0.0939235	-3.41237	3.41237	down
LIPID-P-1115	TG(18:1_18:2_20:2)	triglyceride_TG(18:1_18:2_20:2)	1.32884	0.0130856	0.0595568	0.242049	-2.04663	2.04663	down
LIPID-P-1065	TG(18:1_18:2_20:1)	triglyceride_TG(18:1_18:2_20:1)	1.35937	0.00583474	0.0484252	0.33233	-1.58931	1.58931	down
LIPID-P-1158	TG(18:1_18:1_24:4)	triglyceride_TG(18:1_18:1_24:4)	1.43112	0.00544859	0.0463243	0.109063	-3.19676	3.19676	down
LIPID-P-1205	TG(18:1_18:1_22:6)	triglyceride_TG(18:1_18:1_22:6)	1.35644	0.00395552	0.0435255	0.251826	-1.9895	1.9895	down
LIPID-P-1182	TG(18:1_18:1_22:5)	triglyceride_TG(18:1_18:1_22:5)	1.37542	0.0133711	0.0596318	0.199762	-2.32364	2.32364	down
LIPID-P-1155	TG(18:1_18:1_22:4)	triglyceride_TG(18:1_18:1_22:4)	1.41806	0.0106755	0.0549495	0.129111	-2.95332	2.95332	down
LIPID-P-1071	TG(18:1_18:1_22:2)	triglyceride_TG(18:1_18:1_22:2)	1.25549	0.0133337	0.0596318	0.397592	-1.33064	1.33064	down
LIPID-P-1052	TG(18:1_18:1_18:2)	triglyceride_TG(18:1_18:1_18:2)	1.12328	0.0414075	0.101283	0.646493	-0.629293	0.629293	down
LIPID-P-2364	TG(18:0_20:3_22:5)	triglyceride_TG(18:0_20:3_22:5)	1.38935	0.011623	0.0567262	0.11355	-3.13861	3.13861	down
LIPID-P-2346	TG(18:0_20:2_18:3)	triglyceride_TG(18:0_20:2_18:3)	1.37586	0.00940134	0.0532076	0.269627	-1.89096	1.89096	down
LIPID-P-1189	TG(18:0_20:1_22:6)	triglyceride_TG(18:0_20:1_22:6)	1.42556	0.0101541	0.05453	0.186058	-2.42618	2.42618	down
LIPID-P-2361	TG(18:0_20:1_20:4)	triglyceride_TG(18:0_20:1_20:4)	1.33974	0.0112182	0.0554782	0.267153	-1.90426	1.90426	down
LIPID-P-1113	TG(18:0_18:3_20:2)	triglyceride_TG(18:0_18:3_20:2)	1.3964	0.00836947	0.0527227	0.184335	-2.4396	2.4396	down
LIPID-P-1206	TG(18:0_18:2_22:6)	triglyceride_TG(18:0_18:2_22:6)	1.33825	0.0156476	0.0623555	0.264312	-1.91969	1.91969	down
LIPID-P-2358	TG(18:0_18:2_22:4)	triglyceride_TG(18:0_18:2_22:4)	1.41407	0.00347214	0.0424312	0.199743	-2.32378	2.32378	down
LIPID-P-1150	TG(18:0_18:2_20:4)	triglyceride_TG(18:0_18:2_20:4)	1.37815	0.00521118	0.0461923	0.195006	-2.35841	2.35841	down
LIPID-P-2356	TG(18:0_18:2_20:3)	triglyceride_TG(18:0_18:2_20:3)	1.35069	0.00386884	0.0431974	0.241357	-2.05076	2.05076	down
LIPID-P-2355	TG(18:0_18:2_20:2)	triglyceride_TG(18:0_18:2_20:2)	1.28185	0.00750703	0.052013	0.365037	-1.45389	1.45389	down
LIPID-P-1188	TG(18:0_18:1_24:6)	triglyceride_TG(18:0_18:1_24:6)	1.36366	0.0106597	0.0549495	0.278616	-1.84365	1.84365	down
LIPID-P-2354	TG(18:0_18:1_24:5)	triglyceride_TG(18:0_18:1_24:5)	1.38188	0.0141351	0.0609067	0.170837	-2.54931	2.54931	down
LIPID-P-1185	TG(18:0_18:1_22:6)	triglyceride_TG(18:0_18:1_22:6)	1.37144	0.0163698	0.063674	0.209573	-2.25448	2.25448	down
LIPID-P-1157	TG(18:0_18:1_22:5)	triglyceride_TG(18:0_18:1_22:5)	1.41205	0.00778275	0.0527227	0.196086	-2.35044	2.35044	down
LIPID-P-1124	TG(18:0_18:1_22:4)	triglyceride_TG(18:0_18:1_22:4)	1.41425	0.00956503	0.0532076	0.149575	-2.74106	2.74106	down
LIPID-P-1070	TG(18:0_18:1_22:3)	triglyceride_TG(18:0_18:1_22:3)	1.39128	0.0127816	0.059392	0.205491	-2.28285	2.28285	down
LIPID-P-1116	TG(18:0_18:1_20:4)	triglyceride_TG(18:0_18:1_20:4)	1.36943	0.0098824	0.0541961	0.278811	-1.84264	1.84264	down
LIPID-P-1062	TG(18:0_18:1_20:3)	triglyceride_TG(18:0_18:1_20:3)	1.29541	0.0291964	0.08089	0.293231	-1.76989	1.76989	down
LIPID-P-0989	TG(18:0_18:1_18:2)	triglyceride_TG(18:0_18:1_18:2)	1.31066	0.0146651	0.0616886	0.401358	-1.31704	1.31704	down
LIPID-P-1156	TG(18:0_18:0_22:6)	triglyceride_TG(18:0_18:0_22:6)	1.39353	0.00354578	0.0425416	0.237316	-2.07512	2.07512	down
LIPID-P-2329	TG(18:0_16:2_20:2)	triglyceride_TG(18:0_16:2_20:2)	1.06442	0.0444749	0.10652	0.507832	-0.977576	0.977576	down
LIPID-P-2366	TG(18:0_16:1_24:6)	triglyceride_TG(18:0_16:1_24:6)	1.40612	0.00897306	0.0532076	0.17087	-2.54903	2.54903	down
LIPID-P-1073	TG(17:1_18:1_24:2)	triglyceride_TG(17:1_18:1_24:2)	1.28275	0.0192977	0.0680682	0.361922	-1.46625	1.46625	down
LIPID-P-1066	TG(17:1_18:1_22:2)	triglyceride_TG(17:1_18:1_22:2)	1.11001	0.0270633	0.0792495	0.404214	-1.30681	1.30681	down
LIPID-P-1059	TG(17:1_18:1_20:2)	triglyceride_TG(17:1_18:1_20:2)	1.35041	0.0176432	0.0661408	0.291275	-1.77954	1.77954	down
LIPID-P-1049	TG(17:1_18:1_18:2)	triglyceride_TG(17:1_18:1_18:2)	1.23246	0.0175501	0.0661111	0.431093	-1.21393	1.21393	down
LIPID-P-1203	TG(17:0_18:2_22:6)	triglyceride_TG(17:0_18:2_22:6)	1.32003	0.0214891	0.0711917	0.202694	-2.30263	2.30263	down
LIPID-P-1180	TG(17:0_18:1_22:6)	triglyceride_TG(17:0_18:1_22:6)	1.41763	0.00674523	0.0503924	0.205347	-2.28387	2.28387	down
LIPID-P-1154	TG(17:0_18:1_22:5)	triglyceride_TG(17:0_18:1_22:5)	1.40279	0.00945714	0.0532076	0.156419	-2.67652	2.67652	down
LIPID-P-1108	TG(17:0_18:1_20:4)	triglyceride_TG(17:0_18:1_20:4)	1.39065	0.00793409	0.0527227	0.187352	-2.41617	2.41617	down
LIPID-P-2341	TG(17:0_18:1_20:3)	triglyceride_TG(17:0_18:1_20:3)	1.42056	0.0125526	0.0588568	0.227038	-2.13899	2.13899	down
LIPID-P-0985	TG(17:0_18:1_18:2)	triglyceride_TG(17:0_18:1_18:2)	1.33293	0.0111655	0.0554782	0.386874	-1.37007	1.37007	down
LIPID-P-1201	TG(16:1_18:1_22:6)	triglyceride_TG(16:1_18:1_22:6)	1.22372	0.0181849	0.0670063	0.317424	-1.65552	1.65552	down
LIPID-P-1106	TG(16:1_18:1_20:3)	triglyceride_TG(16:1_18:1_20:3)	1.34585	0.00663037	0.0501968	0.365127	-1.45353	1.45353	down
LIPID-P-1043	TG(16:1_17:1_18:2)	triglyceride_TG(16:1_17:1_18:2)	1.1305	0.046276	0.109482	0.808077	-0.307436	0.307436	down
LIPID-P-1202	TG(16:1_16:1_24:6)	triglyceride_TG(16:1_16:1_24:6)	1.4419	0.00159116	0.0306226	0.193047	-2.37298	2.37298	down
LIPID-P-1179	TG(16:1_16:1_24:5)	triglyceride_TG(16:1_16:1_24:5)	1.29953	0.00451682	0.0446503	0.29477	-1.76234	1.76234	down
LIPID-P-1197	TG(16:1_16:1_22:6)	triglyceride_TG(16:1_16:1_22:6)	1.21705	0.00877875	0.0532076	0.407992	-1.29339	1.29339	down
LIPID-P-1190	TG(16:0_22:1_22:6)	triglyceride_TG(16:0_22:1_22:6)	1.33733	0.00132431	0.0290729	0.259552	-1.9459	1.9459	down
LIPID-P-2338	TG(16:0_22:1_18:2)	triglyceride_TG(16:0_22:1_18:2)	1.36136	0.00465737	0.0448434	0.347316	-1.52568	1.52568	down
LIPID-P-1229	TG(16:0_20:4_22:6)	triglyceride_TG(16:0_20:4_22:6)	1.46449	0.0201579	0.0699285	0.0793695	-3.65527	3.65527	down
LIPID-P-2322	TG(16:0_20:3_24:5)	triglyceride_TG(16:0_20:3_24:5)	1.38441	0.00675312	0.0503924	0.076433	-3.70966	3.70966	down
LIPID-P-2320	TG(16:0_20:2_22:6)	triglyceride_TG(16:0_20:2_22:6)	1.33207	0.00638449	0.0499024	0.254132	-1.97635	1.97635	down
LIPID-P-1184	TG(16:0_20:2_22:5)	triglyceride_TG(16:0_20:2_22:5)	1.28746	0.0248057	0.07714	0.373227	-1.42188	1.42188	down
LIPID-P-2317	TG(16:0_20:0_22:6)	triglyceride_TG(16:0_20:0_22:6)	1.31981	0.00820573	0.0527227	0.286092	-1.80545	1.80545	down
LIPID-P-2316	TG(16:0_19:2_20:4)	triglyceride_TG(16:0_19:2_20:4)	1.41747	0.0133477	0.0596318	0.138913	-2.84774	2.84774	down
LIPID-P-2315	TG(16:0_19:1_20:2)	triglyceride_TG(16:0_19:1_20:2)	1.29951	0.0259565	0.0786561	0.357265	-1.48493	1.48493	down
LIPID-P-1200	TG(16:0_18:2_22:6)	triglyceride_TG(16:0_18:2_22:6)	1.29977	0.0195092	0.0683778	0.338911	-1.56102	1.56102	down
LIPID-P-1144	TG(16:0_18:2_20:4)	triglyceride_TG(16:0_18:2_20:4)	1.37055	0.00823764	0.0527227	0.232094	-2.10722	2.10722	down
LIPID-P-1125	TG(16:0_18:1_24:4)	triglyceride_TG(16:0_18:1_24:4)	1.40663	0.0125443	0.0588568	0.171937	-2.54004	2.54004	down
LIPID-P-1177	TG(16:0_18:1_22:6)	triglyceride_TG(16:0_18:1_22:6)	1.27954	0.0142848	0.0609067	0.34546	-1.53341	1.53341	down
LIPID-P-1149	TG(16:0_18:1_22:5)	triglyceride_TG(16:0_18:1_22:5)	1.3307	0.0102853	0.0549495	0.306862	-1.70434	1.70434	down
LIPID-P-1114	TG(16:0_18:1_22:4)	triglyceride_TG(16:0_18:1_22:4)	1.40173	0.00534713	0.0463243	0.187611	-2.41419	2.41419	down
LIPID-P-1064	TG(16:0_18:1_22:3)	triglyceride_TG(16:0_18:1_22:3)	1.35392	0.00856438	0.0527457	0.282216	-1.82513	1.82513	down
LIPID-P-1105	TG(16:0_18:1_20:4)	triglyceride_TG(16:0_18:1_20:4)	1.31495	0.00582896	0.0484252	0.306413	-1.70645	1.70645	down
LIPID-P-1151	TG(16:0_18:0_22:6)	triglyceride_TG(16:0_18:0_22:6)	1.22487	0.0249882	0.0772544	0.450883	-1.14917	1.14917	down
LIPID-P-1056	TG(16:0_18:0_20:4)	triglyceride_TG(16:0_18:0_20:4)	1.13823	0.0210763	0.0711917	0.672923	-0.571487	0.571487	down
LIPID-P-2312	TG(16:0_17:2_20:4)	triglyceride_TG(16:0_17:2_20:4)	1.31544	0.0155047	0.0623399	0.197016	-2.34362	2.34362	down
LIPID-P-2311	TG(16:0_17:1_22:6)	triglyceride_TG(16:0_17:1_22:6)	1.41949	0.00539263	0.0463243	0.248649	-2.00782	2.00782	down
LIPID-P-1100	TG(16:0_17:1_20:4)	triglyceride_TG(16:0_17:1_20:4)	1.35935	0.00794009	0.0527227	0.275377	-1.86052	1.86052	down
LIPID-P-1171	TG(16:0_16:1_22:6)	triglyceride_TG(16:0_16:1_22:6)	1.11952	0.0354742	0.0910017	0.482339	-1.05188	1.05188	down
LIPID-P-1145	TG(16:0_16:1_22:5)	triglyceride_TG(16:0_16:1_22:5)	1.31609	0.00804046	0.0527227	0.306159	-1.70765	1.70765	down
LIPID-P-1054	TG(16:0_16:1_22:3)	triglyceride_TG(16:0_16:1_22:3)	1.29107	0.0284644	0.0808552	0.369152	-1.43771	1.43771	down
LIPID-P-1098	TG(16:0_16:1_20:4)	triglyceride_TG(16:0_16:1_20:4)	1.21003	0.0281484	0.0807622	0.388507	-1.36399	1.36399	down
LIPID-P-1146	TG(16:0_16:0_22:6)	triglyceride_TG(16:0_16:0_22:6)	1.14572	0.0297613	0.0814839	0.473404	-1.07886	1.07886	down
LIPID-P-0788	TG(16:0_16:0_16:0)	triglyceride_TG(16:0_16:0_16:0)	1.23768	0.0449814	0.107567	1.87972	0.910519	0.910519	up
LIPID-P-1174	TG(15:0_18:1_22:6)	triglyceride_TG(15:0_18:1_22:6)	1.37782	0.0142724	0.0609067	0.285965	-1.80609	1.80609	down
LIPID-P-1102	TG(15:0_18:1_20:4)	triglyceride_TG(15:0_18:1_20:4)	1.38848	0.0130078	0.0595568	0.207115	-2.2715	2.2715	down
LIPID-P-0978	TG(15:0_18:1_18:2)	triglyceride_TG(15:0_18:1_18:2)	1.10131	0.0415053	0.101283	0.688311	-0.538868	0.538868	down
LIPID-P-1093	TG(15:0_16:1_20:4)	triglyceride_TG(15:0_16:1_20:4)	1.45028	0.0131579	0.0596318	0.116485	-3.10179	3.10179	down
LIPID-P-2289	TG(14:0_20:2_22:6)	triglyceride_TG(14:0_20:2_22:6)	1.26936	0.0149959	0.0619563	0.333976	-1.58218	1.58218	down
LIPID-P-0961	TG(12:0_16:1_18:2)	triglyceride_TG(12:0_16:1_18:2)	1.13299	0.0387933	0.096486	1.24157	0.312171	0.312171	up
LIPID-P-0827	TG(12:0_16:0_16:1)	triglyceride_TG(12:0_16:0_16:1)	1.2563	0.0483539	0.113533	1.39976	0.485175	0.485175	up
LIPID-P-0885	TG(10:0_16:0_18:2)	triglyceride_TG(10:0_16:0_18:2)	1.19384	0.0352219	0.0906139	1.25483	0.327488	0.327488	up
LIPID-P-1654	DG(O-16:0_20:1)	diglyceride_DG(O-16:0_20:1)	1.32265	0.0241942	0.0761307	2.98844	1.57939	1.57939	up
LIPID-P-1651	DG(O-16:0_18:1)	diglyceride_DG(O-16:0_18:1)	1.38025	0.0195365	0.0683778	4.49526	2.1684	2.1684	up
LIPID-P-1428	DG(22:0_18:1)	diglyceride_DG(22:0_18:1)	1.12237	0.0218379	0.0716541	0.647852	-0.626265	0.626265	down
LIPID-P-0232	DG(18:2_20:1)	diglyceride_DG(18:2_20:1)	1.21815	0.018782	0.0671651	0.51786	-0.949366	0.949366	down
LIPID-P-0269	DG(18:1_22:6)	diglyceride_DG(18:1_22:6)	1.22901	0.00290336	0.0387934	0.456946	-1.1299	1.1299	down
LIPID-P-0265	DG(18:1_22:5)	diglyceride_DG(18:1_22:5)	1.34304	0.00162643	0.0306226	0.409797	-1.28702	1.28702	down
LIPID-P-0257	DG(18:1_22:4)	diglyceride_DG(18:1_22:4)	1.35332	0.00367858	0.0426178	0.318469	-1.65077	1.65077	down
LIPID-P-0252	DG(18:1_20:4)	diglyceride_DG(18:1_20:4)	1.30311	0.00415131	0.0441212	0.548236	-0.867132	0.867132	down
LIPID-P-0242	DG(18:1_20:3)	diglyceride_DG(18:1_20:3)	1.16483	0.0139201	0.0605156	0.574878	-0.798672	0.798672	down
LIPID-P-0233	DG(18:1_20:2)	diglyceride_DG(18:1_20:2)	1.17129	0.0168448	0.0650328	0.564409	-0.825187	0.825187	down
LIPID-P-0266	DG(18:0_22:6)	diglyceride_DG(18:0_22:6)	1.31408	0.00150758	0.0305224	0.497118	-1.00834	1.00834	down
LIPID-P-0245	DG(18:0_22:4)	diglyceride_DG(18:0_22:4)	1.2563	0.00528015	0.0462982	0.464908	-1.10498	1.10498	down
LIPID-P-0243	DG(18:0_20:4)	diglyceride_DG(18:0_20:4)	1.12564	0.0387893	0.096486	0.64462	-0.633478	0.633478	down
LIPID-P-0217	DG(18:0_18:2)	diglyceride_DG(18:0_18:2)	1.15319	0.0283597	0.0807622	0.63625	-0.652335	0.652335	down
LIPID-P-0248	DG(16:1_20:4)	diglyceride_DG(16:1_20:4)	1.195	0.0108695	0.0549495	0.623297	-0.682008	0.682008	down
LIPID-P-1462	DG(16:0_24:4)	diglyceride_DG(16:0_24:4)	1.32015	0.00102036	0.0270548	0.270485	-1.88638	1.88638	down
LIPID-P-1416	DG(16:0_24:0)	diglyceride_DG(16:0_24:0)	1.1263	0.0410152	0.100721	0.793064	-0.334491	0.334491	down
LIPID-P-0261	DG(16:0_22:6)	diglyceride_DG(16:0_22:6)	1.15811	0.0264398	0.0787564	0.50709	-0.979686	0.979686	down
LIPID-P-0239	DG(16:0_20:4)	diglyceride_DG(16:0_20:4)	1.35314	0.000512443	0.0227516	0.437093	-1.19399	1.19399	down
LIPID-P-0228	DG(16:0_20:3)	diglyceride_DG(16:0_20:3)	1.21348	0.0091191	0.0532076	0.560537	-0.835119	0.835119	down
LIPID-P-0192	DG(16:0_16:1)	diglyceride_DG(16:0_16:1)	1.28901	0.0387153	0.096486	1.65746	0.728978	0.728978	up
LIPID-P-0188	DG(14:0_16:1)	diglyceride_DG(14:0_16:1)	1.36786	0.0108677	0.0549495	1.78729	0.837773	0.837773	up
LIPID-P-0164	DG(14:0_14:0)	diglyceride_DG(14:0_14:0)	1.11483	0.0191181	0.0679483	1.727	0.788266	0.788266	up
LIPID-P-1791	DGDG(16:0_20:1)	Digalactosyl diglyceride_DGDG(16:0_20:1)	1.33362	0.0151427	0.0619563	2.17548	1.12133	1.12133	up
LIPID-P-1790	DGDG(16:0_18:1)	Digalactosyl diglyceride_DGDG(16:0_18:1)	1.44795	0.000211854	0.0158695	0.0137327	-6.18624	6.18624	down
LIPID-P-1787	DGDG(16:0_16:0)	Digalactosyl diglyceride_DGDG(16:0_16:0)	1.47462	0.000265856	0.0158695	0.074457	-3.74745	3.74745	down
LIPID-N-0103	FFA(24:5)	tetracosapentaenoic acid	1.3301	0.00370709	0.0426178	0.422083	-1.2444	1.2444	down
LIPID-N-0102	FFA(22:5)	docosapentaenoic acid	1.37462	0.000700997	0.0242459	0.455149	-1.13559	1.13559	down
LIPID-N-0099	FFA(22:4)	docosatetraenoic acid	1.4116	0.0054052	0.0463243	0.320639	-1.64098	1.64098	down
LIPID-N-0096	FFA(22:3)	Docosatrienoic Acid	1.33626	0.00268946	0.0387877	0.430381	-1.21631	1.21631	down
LIPID-N-0104	FFA(22:6)	docosahexaenoic acid	1.32206	0.00569417	0.0477695	0.497461	-1.00735	1.00735	down
LIPID-P-0086	CE(24:4)	cholesteryl ester_CE(24:4)	1.35203	0.0287899	0.0808552	0.26331	-1.92516	1.92516	down
LIPID-P-0092	CE(22:6)	cholesteryl ester_CE(22:6)	1.21001	0.0425146	0.103098	0.452925	-1.14266	1.14266	down
LIPID-P-0089	CE(22:5)	cholesteryl ester_CE(22:5)	1.30214	0.0372254	0.0934851	0.318769	-1.64942	1.64942	down
LIPID-P-0084	CE(22:4)	cholesteryl ester_CE(22:4)	1.36171	0.0263055	0.0786561	0.208123	-2.26449	2.26449	down
LIPID-P-0087	CE(20:5)	cholesteryl ester_CE(20:5)	1.45518	0.0237517	0.0753837	0.127212	-2.97469	2.97469	down
LIPID-P-0083	CE(20:4)	cholesteryl ester_CE(20:4)	1.27595	0.0292913	0.08089	0.252629	-1.98491	1.98491	down
LIPID-P-0079	CE(20:3)	cholesteryl ester_CE(20:3)	1.28863	0.0370762	0.0932943	0.322563	-1.63235	1.63235	down
LIPID-P-1773	MGDG(18:2_18:4)	Monogalactosyl diglyceride_MGDG(18:2_18:4)	1.30542	0.0150607	0.0619563	0.620074	-0.689487	0.689487	down
LIPID-P-1732	MGDG(18:1_19:1)	Monogalactosyl diglyceride_MGDG(18:1_19:1)	1.24272	0.00449587	0.0446503	0.224297	-2.15652	2.15652	down
LIPID-P-1748	MGDG(18:1_16:3)	Monogalactosyl diglyceride_MGDG(18:1_16:3)	1.16225	0.0215135	0.0711917	1.57049	0.651211	0.651211	up
LIPID-P-1728	MGDG(16:0_18:2)	Monogalactosyl diglyceride_MGDG(16:0_18:2)	1.15756	0.0480054	0.112885	0.386094	-1.37298	1.37298	down
LIPID-P-1708	MGDG(16:0_16:0)	Monogalactosyl diglyceride_MGDG(16:0_16:0)	1.35866	0.00551508	0.0465185	1.73875	0.798054	0.798054	up
LIPID-P-1714	MGDG(14:0_16:1)	Monogalactosyl diglyceride_MGDG(14:0_16:1)	1.33588	0.0207603	0.0709573	3.45396	1.78825	1.78825	up
LIPID-P-1707	MGDG(14:0_16:0)	Monogalactosyl diglyceride_MGDG(14:0_16:0)	1.33914	0.0168102	0.0650328	1.92503	0.944881	0.944881	up
LIPID-N-0966	LNAPE(24:5/N-18:0)	N-acyl-Lysophosphatidyl Ethanolamine_LNAPE(24:5/N-18:0)	1.29149	0.0034455	0.0424312	0.629508	-0.667704	0.667704	down
LIPID-N-0963	LNAPE(22:1/N-18:1)	N-acyl-Lysophosphatidyl Ethanolamine_LNAPE(22:1/N-18:1)	1.11343	0.0474947	0.111904	1.33898	0.421136	0.421136	up
LIPID-N-0968	LNAPE(20:4/N-18:2)	N-acyl-Lysophosphatidyl Ethanolamine_LNAPE(20:4/N-18:2)	1.15292	0.0337225	0.087962	0.495136	-1.0141	1.0141	down
LIPID-N-0958	LNAPE(16:1/N-16:0)	N-acyl-Lysophosphatidyl Ethanolamine_LNAPE(16:1/N-16:0)	1.39454	0.0202413	0.0699654	3.77105	1.91496	1.91496	up
LIPID-N-0959	LNAPE(16:0/N-18:1)	N-acyl-Lysophosphatidyl Ethanolamine_LNAPE(16:0/N-18:1)	1.29557	0.021688	0.0716165	1.52073	0.604764	0.604764	up
